# Supplementary material for: Programmable shape morphing of drying foods via symmetry breaking
Source: Curr Res Food Sci. 2025 Nov 6;11:101238. doi: 10.1016/j.crfs.2025.101238 (PMC12657836; doi:10.1016/j.crfs.2025.101238)
Supplement: MMC S2 [file mmc2.zip › DiskTwoFoldEllipse.java]

/*
 * DiskTwoFoldEllipse.java
 */

import com.comsol.model.*;
import com.comsol.model.util.*;

/** Model exported on Oct 25 2025, 14:37 by COMSOL 6.2.0.415. */
public class DiskTwoFoldEllipse {

  public static Model run() {
    Model model = ModelUtil.create("Model");

    model.modelPath("C:\\Users\\sman001\\OneDrive - WageningenUR\\Latex_Baking_Models\\.mph_models\\BiDomain4D");

    model.label("04b_MS_LT_C53.mph");

    model.comments("untitled\n\n");

    model.param().set("Gd", "0.1e6[J/m^3]", "Shear Modulus");
    model.param().set("D", "1e-7[m^2/s]", "Diffusivity");
    model.param().set("Omega", "1.8e-5[m^3/mol]", "Volume per solvent mole");
    model.param().set("chi", "0.2", "dis-affinity (Flory-Rehner)");
    model.param().set("R", "8.314[J/(mol*K)]", "Universal Gas Constant");
    model.param().set("T", "293[K]", "Temperature");
    model.param().set("L", "1[cm]", "Dry edge length");
    model.param().set("lam_o", "1.001", "Initial stretch (swollen)");
    model.param().set("J_o", "lam_o^3", "Initial volume change");
    model.param().set("p_o", "Gd/lam_o", "Initial pressure");
    model.param().set("mu_o", "p_o*Omega+R*T*(log( (J_o-1)/J_o)+chi/J_o^2+1/J_o)", "Initial chemical potential");
    model.param().set("cd_o", "(J_o-1)/Omega", "Initial concentration (dry-density)");
    model.param().set("T_half", "500[s]", "Use this for parametric analysis");
    model.param().set("Tc", "T_half/log(2)", "Characteristic time");
    model.param().set("nele", "8", "edge subdivision");
    model.param().set("C", "1[mol/m^3]", "dimensional parameter");
    model.param().set("mu_end", "-0[J/mol]", "Final chemical potential");

    model.component().create("comp1", false);

    model.component("comp1").geom().create("geom1", 3);

    model.component("comp1").mesh().create("mesh2");

    model.component("comp1").geom("geom1").lengthUnit("cm");
    model.component("comp1").geom("geom1").repairTolType("relative");
    model.component("comp1").geom("geom1").create("blk1", "Block");
    model.component("comp1").geom("geom1").feature("blk1").set("base", "center");
    model.component("comp1").geom("geom1").feature("blk1").set("size", new String[]{"L", "L", "L"});
    model.component("comp1").geom("geom1").feature("fin").set("repairtoltype", "relative");
    model.component("comp1").geom("geom1").run();

    model.component("comp1").variable().create("var2");
    model.component("comp1").variable("var2").set("mu_ext", "mu_expo", "Switch mu_expo OR mu_steady");
    model.component("comp1").variable("var2")
         .set("mu_expo", "mu_o+(mu_end-mu_o)*(1-exp(-t/Tc))", "Exponential time-evolution");
    model.component("comp1").variable("var2")
         .set("fcs", "-mu_ext+R*T*(log(Omega*cds/(1+Omega*cds))+1/(1+Omega*cds)+chi/(1+Omega*cds)^2)+Omega*p", "Boundary chemical balance");
    model.component("comp1").variable("var2").set("cds", "exp(ces)*C", "Physical surface concentration");
    model.component("comp1").variable().create("var1");
    model.component("comp1").variable("var1").set("cd", "exp(ce)*C", "Physical concentration");
    model.component("comp1").variable("var1").set("hd1", "-M11*d(mu,x)-M12*d(mu,y)-M13*d(mu,z)", "Comp. 1 of flux");
    model.component("comp1").variable("var1").set("hd2", "-M12*d(mu,x)-M22*d(mu,y)-M23*d(mu,z)", "Comp. 2 of flux");
    model.component("comp1").variable("var1").set("hd3", "-M13*d(mu,x)-M23*d(mu,y)-M33*d(mu,z)", "Comp. 3 of flux");
    model.component("comp1").variable("var1").set("M11", "(cd*D/(R*T))*invC11", "Comp. 11 of mobility");
    model.component("comp1").variable("var1").set("M12", "(cd*D/(R*T))*invC12", "Comp. 12 of mobility");
    model.component("comp1").variable("var1").set("M13", "(cd*D/(R*T))*invC13", "Comp. 13 of mobility");
    model.component("comp1").variable("var1").set("M22", "(cd*D/(R*T))*invC22", "Comp. 22 of mobility");
    model.component("comp1").variable("var1").set("M23", "(cd*D/(R*T))*invC23", "Comp. 23 of mobility");
    model.component("comp1").variable("var1").set("M33", "(cd*D/(R*T))*invC33", "Comp. 33 of mobility");
    model.component("comp1").variable("var1").set("Fd11", "1+udx", "Comp. 11 of def. gradient");
    model.component("comp1").variable("var1").set("Fd12", "udy", "Comp. 12 of def. gradient");
    model.component("comp1").variable("var1").set("Fd13", "udz", "Comp. 13 of def. gradient");
    model.component("comp1").variable("var1").set("Fd21", "vdx", "Comp. 21 of def. gradient");
    model.component("comp1").variable("var1").set("Fd22", "1+vdy", "Comp. 22  of def. gradient");
    model.component("comp1").variable("var1").set("Fd23", "vdz", "Comp. 23 of def. gradient");
    model.component("comp1").variable("var1").set("Fd31", "wdx", "Comp. 31 of def. gradient");
    model.component("comp1").variable("var1").set("Fd32", "wdy", "Comp. 32 of def. gradient");
    model.component("comp1").variable("var1").set("Fd33", "1+wdz", "Comp. 33 of def. gradient");
    model.component("comp1").variable("var1")
         .set("Jd", "Fd11*Fd22*Fd33+Fd12*Fd23*Fd31+Fd13*Fd21*Fd32-Fd13*Fd22*Fd31-Fd12*Fd21*Fd33-Fd11*Fd23*Fd32", "Volume def.");
    model.component("comp1").variable("var1")
         .set("I1", "Fd11^2+Fd12^2+Fd13^2+Fd21^2+Fd22^2+Fd23^2+Fd31^2+Fd32^2+Fd33^2", "First Invariant");
    model.component("comp1").variable("var1").set("C11", "Fd11^2+Fd21^2+Fd31^2", "Comp. 11 of R. Green Tensor");
    model.component("comp1").variable("var1")
         .set("C12", "Fd11*Fd12+Fd21*Fd22+Fd31*Fd32", "Comp. 12 of R. Green Tensor");
    model.component("comp1").variable("var1")
         .set("C13", "Fd11*Fd13+Fd21*Fd23+Fd31*Fd33", "Comp. 13 of R. Green Tensor");
    model.component("comp1").variable("var1").set("C22", "Fd12^2+Fd22^2+Fd32^2", "Comp. 22 of R. Green Tensor");
    model.component("comp1").variable("var1")
         .set("C23", "Fd12*Fd13+Fd22*Fd23+Fd32*Fd33", "Comp. 23 of R. Green Tensor");
    model.component("comp1").variable("var1").set("C33", "Fd13^2+Fd23^2+Fd33^2", "Comp. 33 of R. Green Tensor");
    model.component("comp1").variable("var1")
         .set("detC", "C11*C22*C33+C12*C23*C13+C13*C12*C23-C13*C22*C13-C12*C12*C33-C11*C23*C23", "Determ. of R. Green Tensor");
    model.component("comp1").variable("var1").set("Sd11", "Gd*Fd11-p*FdStar11", "Comp. 11 of ref. stress");
    model.component("comp1").variable("var1").set("Sd12", "Gd*Fd12-p*FdStar12", "Comp. 12 of ref. stress");
    model.component("comp1").variable("var1").set("Sd13", "Gd*Fd13-p*FdStar13", "Comp. 13 of ref. stress");
    model.component("comp1").variable("var1").set("Sd21", "Gd*Fd21-p*FdStar21", "Comp. 21 of ref. stress");
    model.component("comp1").variable("var1").set("Sd22", "Gd*Fd22-p*FdStar22", "Comp. 22 of ref. stress");
    model.component("comp1").variable("var1").set("Sd23", "Gd*Fd23-p*FdStar23", "Comp. 23 of ref. stress");
    model.component("comp1").variable("var1").set("Sd31", "Gd*Fd31-p*FdStar31", "Comp. 31 of ref. stress");
    model.component("comp1").variable("var1").set("Sd32", "Gd*Fd32-p*FdStar32", "Comp. 32 of ref. stress");
    model.component("comp1").variable("var1").set("Sd33", "Gd*Fd33-p*FdStar33", "Comp. 33 of ref. stress");
    model.component("comp1").variable("var1").set("FdStar11", "Jd*invFd11", "Comp. 11 of adjunct Fd");
    model.component("comp1").variable("var1").set("FdStar12", "Jd*invFd21", "Comp. 12 of adjunct Fd");
    model.component("comp1").variable("var1").set("FdStar13", "Jd*invFd31", "Comp. 13 of adjunct Fd");
    model.component("comp1").variable("var1").set("FdStar21", "Jd*invFd12", "Comp. 21 of adjunct Fd");
    model.component("comp1").variable("var1").set("FdStar22", "Jd*invFd22", "Comp. 22 of adjunct Fd");
    model.component("comp1").variable("var1").set("FdStar23", "Jd*invFd32", "Comp. 23 of adjunct Fd");
    model.component("comp1").variable("var1").set("FdStar31", "Jd*invFd13", "Comp. 31 of adjunct Fd");
    model.component("comp1").variable("var1").set("FdStar32", "Jd*invFd23", "Comp. 32 of adjunct Fd");
    model.component("comp1").variable("var1").set("FdStar33", "Jd*invFd33", "Comp. 33 of adjunct Fd");
    model.component("comp1").variable("var1")
         .set("invC11", "(C22*C33-C23*C23)/detC", "Comp. 11 of inv. R. Green Tensor");
    model.component("comp1").variable("var1")
         .set("invC12", "(C23*C13-C12*C33)/detC", "Comp. 12 of inv. R. Green Tensor");
    model.component("comp1").variable("var1")
         .set("invC13", "(C12*C23-C13*C22)/detC", "Comp. 13 of inv. R. Green Tensor");
    model.component("comp1").variable("var1")
         .set("invC22", "(C11*C33-C13*C13)/detC", "Comp. 22 of inv. R. Green Tensor");
    model.component("comp1").variable("var1")
         .set("invC23", "(C12*C13-C11*C23)/detC", "Comp. 23 of inv. R. Green Tensor");
    model.component("comp1").variable("var1")
         .set("invC33", "(C11*C22-C12*C12)/detC", "Comp. 33 of inv. R. Green Tensor");
    model.component("comp1").variable("var1")
         .set("invFd11", "(Fd22*Fd33-Fd32*Fd23)/Jd", "Comp. 11 of inv. def. grad");
    model.component("comp1").variable("var1")
         .set("invFd12", "(Fd13*Fd32-Fd12*Fd33)/Jd", "Comp. 12 of inv. def. grad");
    model.component("comp1").variable("var1")
         .set("invFd13", "(Fd12*Fd23-Fd13*Fd22)/Jd", "Comp. 13 of inv. def. grad");
    model.component("comp1").variable("var1")
         .set("invFd21", "(Fd31*Fd23-Fd21*Fd33)/Jd", "Comp. 21 of inv. def. grad");
    model.component("comp1").variable("var1")
         .set("invFd22", "(Fd11*Fd33-Fd31*Fd13)/Jd", "Comp. 22 of inv. def. grad");
    model.component("comp1").variable("var1")
         .set("invFd23", "(Fd21*Fd13-Fd11*Fd23)/Jd", "Comp. 23 of inv. def. grad");
    model.component("comp1").variable("var1")
         .set("invFd31", "(Fd21*Fd32-Fd22*Fd31)/Jd", "Comp. 31 of inv. def. grad");
    model.component("comp1").variable("var1")
         .set("invFd32", "(Fd31*Fd12-Fd11*Fd32)/Jd", "Comp. 32 of inv. def. grad");
    model.component("comp1").variable("var1")
         .set("invFd33", "(Fd11*Fd22-Fd21*Fd12)/Jd", "Comp. 33 of inv. def. grad");
    model.component("comp1").variable("var1")
         .set("mu", "R*T*(log(Omega*cd/(1+Omega*cd))+1/(1+Omega*cd)+chi/(1+Omega*cd)^2)+Omega*p", "chemical potential");
    model.component("comp1").variable("var1")
         .set("T11", "(Sd11*Fd11+Sd12*Fd12+Sd13*Fd13)/Jd", "Comp. 11 of act. stress");
    model.component("comp1").variable("var1")
         .set("T12", "(Sd11*Fd21+Sd12*Fd22+Sd13*Fd23)/Jd", "Comp. 12 of act. stress");
    model.component("comp1").variable("var1")
         .set("T13", "(Sd11*Fd31+Sd12*Fd32+Sd13*Fd33)/Jd", "Comp. 13 of act. stress");
    model.component("comp1").variable("var1")
         .set("T22", "(Sd21*Fd21+Sd22*Fd22+Sd23*Fd23)/Jd", "Comp. 22 of act. stress");
    model.component("comp1").variable("var1")
         .set("T23", "(Sd21*Fd31+Sd22*Fd32+Sd23*Fd33)/Jd", "Comp. 23 of act. stress");
    model.component("comp1").variable("var1")
         .set("T33", "(Sd31*Fd31+Sd32*Fd32+Sd33*Fd33)/Jd", "Comp. 33 of act. stress");
    model.component("comp1").variable("var1").set("sphT", "(T11+T22+T33)/3", "Spherical part of act. stress");
    model.component("comp1").variable("var1").set("devT11", "T11-sphT", "Dev. comp. 11 of act. stress");
    model.component("comp1").variable("var1").set("devT22", "T22-sphT", "Dev. comp. 22 of act. stress");
    model.component("comp1").variable("var1").set("devT33", "T33-sphT", "Dev. comp. 33 of act. stress");
    model.component("comp1").variable("var1").set("devT12", "T12", "Dev. comp. 12 of act. stress");
    model.component("comp1").variable("var1").set("devT13", "T13", "Dev. comp. 13 of act. stress");
    model.component("comp1").variable("var1").set("devT23", "T23", "Dev. comp. 23 of act. stress");
    model.component("comp1").variable("var1").selection().geom("geom1", 3);
    model.component("comp1").variable("var1").selection().all();
    model.component("comp1").variable().create("var3");
    model.component("comp1").variable("var3").set("fluxL", "-intopA(lm*Omega)*1[mol/(m^2*s)]", "Solvent Flux");

    model.view().create("view2", 2);
    model.view().create("view3", 3);

    model.component("comp1").cpl().create("aveop1", "Average");
    model.component("comp1").cpl().create("intop1", "Integration");
    model.component("comp1").cpl().create("intop2", "Integration");
    model.component("comp1").cpl("aveop1").selection().set(new int[]{1});
    model.component("comp1").cpl("intop1").selection().geom("geom1", 2);
    model.component("comp1").cpl("intop1").selection().all();
    model.component("comp1").cpl("intop2").selection().set(new int[]{1});

    model.component("comp1").physics().create("w", "WeakFormPDE", "geom1");
    model.component("comp1").physics("w").field("dimensionless").field("ud");
    model.component("comp1").physics("w").field("dimensionless").component(new String[]{"ud", "vd", "wd"});
    model.component("comp1").physics("w").create("constr1", "PointwiseConstraint", 0);
    model.component("comp1").physics("w").feature("constr1").selection().set(new int[]{1, 2, 3, 4});
    model.component("comp1").physics("w").create("constr2", "PointwiseConstraint", 0);
    model.component("comp1").physics("w").feature("constr2").selection().set(new int[]{1, 2, 6});
    model.component("comp1").physics("w").create("constr3", "PointwiseConstraint", 0);
    model.component("comp1").physics("w").feature("constr3").selection().set(new int[]{1, 5});
    model.component("comp1").physics().create("w2", "WeakFormPDE", "geom1");
    model.component("comp1").physics("w2").field("dimensionless").field("ce");
    model.component("comp1").physics("w2").field("dimensionless").component(new String[]{"ce"});
    model.component("comp1").physics("w2").create("wc1", "WeakConstraint", 2);
    model.component("comp1").physics("w2").feature("wc1").selection().set(new int[]{1, 2, 3, 4, 5, 6});
    model.component("comp1").physics().create("w3", "WeakFormPDE", "geom1");
    model.component("comp1").physics("w3").field("dimensionless").field("p");
    model.component("comp1").physics("w3").field("dimensionless").component(new String[]{"p"});
    model.component("comp1").physics().create("wb", "WeakFormBoundaryPDE", "geom1");
    model.component("comp1").physics("wb").field("dimensionless").field("ces");
    model.component("comp1").physics("wb").field("dimensionless").component(new String[]{"ces"});
    model.component("comp1").physics().create("ge", "GlobalEquations", "geom1");

    model.component("comp1").mesh("mesh2").create("map1", "Map");
    model.component("comp1").mesh("mesh2").create("swe1", "Sweep");
    model.component("comp1").mesh("mesh2").feature("map1").selection().set(new int[]{1});
    model.component("comp1").mesh("mesh2").feature("map1").create("dis1", "Distribution");
    model.component("comp1").mesh("mesh2").feature("map1").feature("dis1").selection().set(new int[]{1, 2});
    model.component("comp1").mesh("mesh2").feature("swe1").create("dis1", "Distribution");

    model.thermodynamics().label("Thermodynamics Package");

    model.component("comp1").variable("var2").label("Chemical potential");
    model.component("comp1").variable("var1").label("Volume");
    model.component("comp1").variable("var3").label("Flux");

    model.view("view2").axis().set("xmin", 0.057244062423706055);
    model.view("view2").axis().set("xmax", 1.9427560567855835);
    model.view("view2").axis().set("ymin", -0.05302143096923828);
    model.view("view2").axis().set("ymax", 1.0530223846435547);
    model.view("view2").axis().set("abstractviewlratio", -0.3265109062194824);
    model.view("view2").axis().set("abstractviewrratio", 0.3265109062194824);
    model.view("view2").axis().set("abstractviewbratio", -0.04999995231628418);
    model.view("view2").axis().set("abstractviewtratio", 0.04999995231628418);
    model.view("view2").axis().set("abstractviewxscale", 0.003021977609023452);
    model.view("view2").axis().set("abstractviewyscale", 0.0030219778418540955);

    model.component("comp1").cpl("intop1").set("opname", "intopA");
    model.component("comp1").cpl("intop2").set("opname", "intopV");

    model.component("comp1").physics("w").label("Weak Form Balance of Force");
    model.component("comp1").physics("w").prop("Units").set("DependentVariableQuantity", "displacement");
    model.component("comp1").physics("w").prop("Units").set("SourceTermQuantity", "forcedensity");
    model.component("comp1").physics("w").feature("wfeq1")
         .set("weak", new String[][]{{"-test(udx)*Sd11-test(udy)*Sd12-test(udz)*Sd13"}, {"-test(vdx)*Sd21-test(vdy)*Sd22-test(vdz)*Sd23"}, {"-test(wdx)*Sd31-test(wdy)*Sd32-test(wdz)*Sd33"}});
    model.component("comp1").physics("w").feature("constr1").set("constraintExpression", "ud");
    model.component("comp1").physics("w").feature("constr2").set("constraintExpression", "vd");
    model.component("comp1").physics("w").feature("constr3").set("constraintExpression", "wd");
    model.component("comp1").physics("w2").label("Weak Form Balance of Solvent");
    model.component("comp1").physics("w2").prop("Units").set("DependentVariableQuantity", "none");
    model.component("comp1").physics("w2").prop("Units").set("CustomDependentVariableUnit", 1);
    model.component("comp1").physics("w2").prop("Units").set("CustomSourceTermUnit", 1);
    model.component("comp1").physics("w2").feature("wfeq1")
         .set("weak", "-cd*cet*test(ce)+hd1*test(cex)+hd2*test(cey)+hd3*test(cez)");
    model.component("comp1").physics("w2").feature("init1").set("ce", "log(cd_o/C)");
    model.component("comp1").physics("w2").feature("wc1").set("constraintExpression", "ce-ces");
    model.component("comp1").physics("w3").label("Weak Form Volumetric Constraint");
    model.component("comp1").physics("w3").prop("ShapeProperty").set("shapeFunctionType", "shdisc");
    model.component("comp1").physics("w3").prop("ShapeProperty").set("order", 1);
    model.component("comp1").physics("w3").prop("Units").set("DependentVariableQuantity", "pressure");
    model.component("comp1").physics("w3").prop("Units").set("CustomSourceTermUnit", 1);
    model.component("comp1").physics("w3").feature("wfeq1").set("weak", "-test(p)*(Jd-(1+Omega*cd))");
    model.component("comp1").physics("w3").feature("init1").set("p", "p_o");
    model.component("comp1").physics("wb").label("Weak Form Boundary Surface Concentration");
    model.component("comp1").physics("wb").prop("Units").set("DependentVariableQuantity", "none");
    model.component("comp1").physics("wb").prop("Units").set("CustomDependentVariableUnit", 1);
    model.component("comp1").physics("wb").prop("Units").set("CustomSourceTermUnit", 1);
    model.component("comp1").physics("wb").feature("wfeq1").set("weak", "fcs*test(ces)");
    model.component("comp1").physics("wb").feature("init1").set("ces", "log(cd_o/C)");
    model.component("comp1").physics("ge").feature("ge1").set("name", "Vs");
    model.component("comp1").physics("ge").feature("ge1").set("equation", "Vst-fluxL");
    model.component("comp1").physics("ge").feature("ge1").set("DependentVariableQuantity", "volume");
    model.component("comp1").physics("ge").feature("ge1").set("SourceTermQuantity", "volumepertime");

    model.component("comp1").mesh("mesh2").label("Mesh Mapped & Swept");
    model.component("comp1").mesh("mesh2").feature("size").set("hauto", 7);
    model.component("comp1").mesh("mesh2").feature("map1").feature("dis1").set("numelem", "nele");
    model.component("comp1").mesh("mesh2").feature("swe1").set("facemethod", "quadlegacy52");
    model.component("comp1").mesh("mesh2").feature("swe1").feature("dis1").set("numelem", "nele");
    model.component("comp1").mesh("mesh2").run();

    model.frame("material1").sorder(1);

    model.study().create("std1");
    model.study("std1").create("time", "Transient");

    model.sol().create("sol1");
    model.sol("sol1").study("std1");
    model.sol("sol1").attach("std1");
    model.sol("sol1").create("st1", "StudyStep");
    model.sol("sol1").create("v1", "Variables");
    model.sol("sol1").create("t1", "Time");
    model.sol("sol1").feature("t1").create("se1", "Segregated");
    model.sol("sol1").feature("t1").feature("se1").create("ss1", "SegregatedStep");
    model.sol("sol1").feature("t1").feature().remove("fcDef");

    model.result().dataset().create("mesh2", "Mesh");
    model.result().dataset().create("cln1", "CutLine3D");
    model.result().create("pg11", "PlotGroup3D");
    model.result().create("pg12", "PlotGroup1D");
    model.result().create("pg14", "PlotGroup1D");
    model.result().create("pg15", "PlotGroup1D");
    model.result().create("pg16", "PlotGroup1D");
    model.result("pg11").create("vol1", "Volume");
    model.result("pg11").feature("vol1").create("def1", "Deform");
    model.result("pg11").feature("vol1").create("filt1", "Filter");
    model.result("pg12").create("lngr1", "LineGraph");
    model.result("pg14").create("glob1", "Global");
    model.result("pg15").create("glob1", "Global");
    model.result("pg16").create("glob1", "Global");
    model.result().export().create("anim1", "Animation");

    model.study("std1").feature("time")
         .comments("range(0,10,100)  range(120,20,1000) range(1050,50,3000) range(3100,100,20000) \nrange(20500,500,100000)  range(100500,500,300000)  \nrange(305000,5000,400000) \nrange(420000,20000,1000000) \nrange(1100000,100000,2000000) 3*10^6 4e6 5e6 10e7\n\nrange(1.5e2,0.5*e2,1e3) range(1.5e3,0.5*e3,1e4) range(1.5e4,0.5*e4,1e5) range(1.5e5,0.5*e5,1e6)  range(1.5e6,0.5*1e6,1e7)");
    model.study("std1").feature("time")
         .set("tlist", "range(0,5,1e1) range(1.5*1e1,0.5*1e1,1e2) range(1.5*1e2,0.5*1e2,1e3) range(1.5*1e3,0.5*1e3,1e4) range(1.5*1e4,0.5*1e4,1e5) range(1.5*1e5,0.5*1e5,1e6) range(1.5*1e6,0.5*1e6,1e7)");
    model.study("std1").feature("time").set("usertol", true);
    model.study("std1").feature("time").set("rtol", "5e-4");

    model.sol("sol1").attach("std1");
    model.sol("sol1").feature("v1")
         .set("clist", new String[]{"range(0,5,1e1) range(1.5*1e1,0.5*1e1,1e2) range(1.5*1e2,0.5*1e2,1e3) range(1.5*1e3,0.5*1e3,1e4) range(1.5*1e4,0.5*1e4,1e5) range(1.5*1e5,0.5*1e5,1e6) range(1.5*1e6,0.5*1e6,1e7)"});
    model.sol("sol1").feature("v1").feature("comp1_ODE1").label("comp1.ODE1");
    model.sol("sol1").feature("t1")
         .set("tlist", "range(0,5,1e1) range(1.5*1e1,0.5*1e1,1e2) range(1.5*1e2,0.5*1e2,1e3) range(1.5*1e3,0.5*1e3,1e4) range(1.5*1e4,0.5*1e4,1e5) range(1.5*1e5,0.5*1e5,1e6) range(1.5*1e6,0.5*1e6,1e7)");
    model.sol("sol1").feature("t1").set("rtol", "5e-4");
    model.sol("sol1").feature("t1").set("atolglobalvaluemethod", "manual");
    model.sol("sol1").feature("t1").set("fieldselection", "comp1_ces");
    model.sol("sol1").feature("t1")
         .set("atolmethod", new String[]{"comp1_ces", "global", "comp1_wd", "global", "comp1_ce", "global", "comp1_p", "global", "comp1_vd", "global", 
         "comp1_ud", "global", "comp1_ODE1", "global", "comp1_lm", "global"});
    model.sol("sol1").feature("t1")
         .set("atolvaluemethod", new String[]{"comp1_ces", "manual", "comp1_wd", "manual", "comp1_ce", "manual", "comp1_p", "manual", "comp1_vd", "manual", 
         "comp1_ud", "manual", "comp1_ODE1", "manual", "comp1_lm", "manual"});
    model.sol("sol1").feature("t1")
         .set("atolfactor", new String[]{"comp1_ces", "0.1", "comp1_wd", "0.1", "comp1_ce", "0.1", "comp1_p", "0.1", "comp1_vd", "0.1", 
         "comp1_ud", "0.1", "comp1_ODE1", "0.1", "comp1_lm", "0.1"});
    model.sol("sol1").feature("t1")
         .set("atol", new String[]{"comp1_ces", "1e-3", "comp1_wd", "1e-3", "comp1_ce", "1e-3", "comp1_p", "1e-3", "comp1_vd", "1e-3", 
         "comp1_ud", "1e-3", "comp1_ODE1", "1e-3", "comp1_lm", "1e-3"});
    model.sol("sol1").feature("t1")
         .set("atoludot", new String[]{"comp1_ces", "1e-3", "comp1_wd", "1e-3", "comp1_ce", "1e-3", "comp1_p", "1e-3", "comp1_vd", "1e-3", 
         "comp1_ud", "1e-3", "comp1_ODE1", "1e-3", "comp1_lm", "1e-3"});
    model.sol("sol1").feature("t1").set("initialstepbdf", 0.1);
    model.sol("sol1").feature("t1").set("maxorder", 2);
    model.sol("sol1").feature("t1").set("estrat", "exclude");
    model.sol("sol1").feature("t1").feature("dDef").set("linsolver", "pardiso");
    model.sol("sol1").feature("t1").feature("dDef").set("ooc", false);
    model.sol("sol1").feature("t1").feature("se1").feature("ssDef")
         .set("segvar", new String[]{"comp1_ces", "comp1_wd", "comp1_ce", "comp1_p", "comp1_vd", "comp1_ud", "comp1_lm"});
    model.sol("sol1").feature("t1").feature("se1").feature("ss1").set("segvar", new String[]{"comp1_ODE1"});
    model.sol("sol1").runAll();

    model.result().dataset("mesh2").label("Mesh 1");
    model.result().dataset("cln1").set("genpoints", new String[][]{{"-L/2", "0.0", "0.0"}, {"L/2", "0.0", "0.0"}});
    model.result("pg11").label("3D volume deformation");
    model.result("pg11").feature("vol1").set("expr", "Jd");
    model.result("pg11").feature("vol1").set("unit", "1");
    model.result("pg11").feature("vol1").set("descr", "");
    model.result("pg11").feature("vol1").set("resolution", "normal");
    model.result("pg11").feature("vol1").feature("def1").set("expr", new String[]{"ud", "vd", "wd"});
    model.result("pg11").feature("vol1").feature("def1").set("scaleactive", true);
    model.result("pg11").feature("vol1").feature("filt1").set("expr", "y>0");
    model.result("pg12").label("Solvent concentration profile");
    model.result("pg12").set("data", "cln1");
    model.result("pg12").set("looplevelinput", new String[]{"manual"});
    model.result("pg12").set("looplevel", new String[]{"1,65,111"});
    model.result("pg12").set("xlabel", "Arc length");
    model.result("pg12").set("xlabelactive", false);
    model.result("pg12").feature("lngr1").set("expr", "cd");
    model.result("pg12").feature("lngr1").set("unit", "mol/m^3");
    model.result("pg12").feature("lngr1").set("descr", "");
    model.result("pg12").feature("lngr1").set("resolution", "normal");
    model.result("pg14").label("Evolution of volume and solvent uptake");
    model.result("pg14").set("xlabel", "Time (s)");
    model.result("pg14").set("xlabelactive", false);
    model.result("pg14").feature("glob1").set("expr", new String[]{"intopV(Jd)/intopV(1)", "Vs/intopV(1)"});
    model.result("pg14").feature("glob1").set("unit", new String[]{"1", "1"});
    model.result("pg14").feature("glob1")
         .set("descr", new String[]{"Volume increase divided by initial volume", "Solvent uptake divided by initial volume"});
    model.result("pg15").label("Solvent flux");
    model.result("pg15").set("xlabel", "Time (s)");
    model.result("pg15").set("ylabel", "Solvent Flux (m<sup>3</sup>/s)");
    model.result("pg15").set("xlog", true);
    model.result("pg15").set("xlabelactive", false);
    model.result("pg15").set("ylabelactive", false);
    model.result("pg15").feature("glob1").set("expr", new String[]{"fluxL"});
    model.result("pg15").feature("glob1").set("unit", new String[]{"m^3/s"});
    model.result("pg15").feature("glob1").set("descr", new String[]{"Solvent Flux"});
    model.result("pg16").label("Average Spherical Stress");
    model.result("pg16").set("xlabel", "Time (s)");
    model.result("pg16").set("xlog", true);
    model.result("pg16").set("xlabelactive", false);
    model.result("pg16").feature("glob1").set("expr", new String[]{"aveop1(sphT)"});
    model.result("pg16").feature("glob1").set("unit", new String[]{"J/m^3"});
    model.result("pg16").feature("glob1").set("descr", new String[]{""});
    model.result().export("anim1").set("target", "player");
    model.result().export("anim1").set("maxframes", 50);
    model.result().export("anim1").set("showframe", 50);
    model.result().export("anim1").set("shownparameter", "1E7");
    model.result().export("anim1").set("options", true);
    model.result().export("anim1").set("title", false);
    model.result().export("anim1").set("legend", false);
    model.result().export("anim1").set("grid", false);
    model.result().export("anim1").set("axisorientation", false);
    model.result().export("anim1").set("logo", false);
    model.result().export("anim1").set("fontsize", 12);
    model.result().export("anim1").set("title", "off");
    model.result().export("anim1").set("legend", "off");
    model.result().export("anim1").set("logo", "off");
    model.result().export("anim1").set("options", "on");
    model.result().export("anim1").set("fontsize", "12");
    model.result().export("anim1").set("customcolor", new double[]{1, 1, 1});
    model.result().export("anim1").set("background", "color");
    model.result().export("anim1").set("axisorientation", "off");
    model.result().export("anim1").set("grid", "off");
    model.result().export("anim1").set("axes", "on");
    model.result().export("anim1").set("showgrid", "on");
    model.result().export("anim1").showFrame();

    model.label("04b_MS_LT_C53.mph");

    model.result().export("anim1").showFrame();

    model.sol("sol1").runAll();

    model.result("pg11").run();

    model.label("04b_MS_LT_C53a.mph");

    model.setGroupByType(false);
    model.component("comp1").setGroupByType(false);

    model.component("comp1").physics("w").setGroupBySpaceDimension(false);
    model.component("comp1").physics("w2").setGroupBySpaceDimension(false);
    model.component("comp1").physics("w3").setGroupBySpaceDimension(false);
    model.component("comp1").physics("wb").setGroupBySpaceDimension(false);

    model.result("pg15").run();
    model.result("pg14").run();
    model.result("pg14").feature("glob1").setIndex("expr", "intopV(Jd-1)/intopV(1)", 0);
    model.result("pg14").run();
    model.result("pg15").set("twoyaxes", true);
    model.result("pg15").create("glob2", "Global");
    model.result("pg15").feature("glob2").set("plotonsecyaxis", true);
    model.result("pg15").run();
    model.result("pg15").set("legendpos", "upperleft");
    model.result("pg15").run();
    model.result("pg15").feature("glob1").setIndex("unit", "mm^3/s", 0);
    model.result("pg15").feature("glob2").setIndex("unit", "mm^3", 0);
    model.result("pg15").run();

    model.component("comp1").variable().create("var4");
    model.component("comp1").variable("var4").selection().geom("geom1", 2);
    model.component("comp1").variable("var4").selection().all();
    model.component("comp1").variable("var4").label("Boundary");
    model.component("comp1").variable("var4").set("fm1", "FdStar11*nx+FdStar12*ny+FdStar13*nz");
    model.component("comp1").variable("var4").set("fm2", "FdStar21*nx+FdStar22*ny+FdStar23*nz");
    model.component("comp1").variable("var4").set("fm3", "FdStar31*nx+FdStar32*ny+FdStar33*nz");
    model.component("comp1").variable("var4").set("area", "sqrt(fm1^2+fm2^2+fm3^2)");

    model.sol("sol1").updateSolution();

    model.result().create("pg17", "PlotGroup1D");
    model.result("pg17").create("glob1", "Global");
    model.result("pg17").feature("glob1").setIndex("expr", "fluxL", 0);
    model.result("pg17").feature("glob1").setIndex("expr", "fluxL/intopA(area)", 0);
    model.result("pg17").feature("glob1").setIndex("unit", "um/s", 0);
    model.result("pg17").run();
    model.result("pg17").set("xlog", true);
    model.result("pg17").set("showmanualgrid", true);
    model.result("pg17").set("showxspacing", false);
    model.result("pg17").set("showyspacing", true);
    model.result("pg17").set("showsecyspacing", false);
    model.result("pg17").set("showsecyextra", false);
    model.result("pg17").feature("glob1").setIndex("expr", "d(fluxL,t)", 1);
    model.result("pg17").feature("glob1").setIndex("expr", "d(Vs,t)", 1);
    model.result("pg17").feature("glob1").remove("unit", 1);
    model.result("pg17").feature("glob1").remove("descr", 1);
    model.result("pg17").feature("glob1").remove("expr", new int[]{1});
    model.result("pg17").run();
    model.result("pg15").feature("glob1").setIndex("expr", "d(Vs,t)", 1);
    model.result("pg15").feature("glob1").setIndex("unit", "mm^3/s", 1);
    model.result("pg15").run();
    model.result("pg15").feature("glob1").remove("unit", 1);
    model.result("pg15").feature("glob1").remove("descr", 1);
    model.result("pg15").feature("glob1").remove("expr", new int[]{1});
    model.result("pg15").run();
    model.result("pg14").run();
    model.result("pg12").run();
    model.result("pg17").run();
    model.result("pg17").label("1D Average outflow velocity of solvent ");

    return model;
  }

  public static Model run2(Model model) {
    model.result("pg17").run();
    model.result("pg17").feature("glob1").setIndex("descr", "Outflow Velocity", 0);
    model.result("pg17").run();
    model.result("pg17").label("1D Average  solvent velocity at boundary ");
    model.result("pg17").feature("glob1").setIndex("descr", "Boundary Velocity of Solvent", 0);
    model.result("pg17").feature("glob1").setIndex("expr", "intopA(1)", 1);
    model.result("pg17").feature("glob1").setIndex("expr", "intopA(sqrt(ud^2+vd^2+wd^2))/intopA(1)", 1);
    model.result("pg17").feature("glob1").setIndex("expr", "intopA(sqrt(udt^2+vdt^2+wdt^2))/intopA(1)", 1);
    model.result("pg17").feature("glob1").setIndex("unit", "um/s", 1);
    model.result("pg17").feature("glob1").setIndex("descr", "Boundary Gel velocity", 1);
    model.result("pg17").run();
    model.result("pg17").feature("glob1").set("linewidth", 2);
    model.result("pg17").run();
    model.result("pg17").feature("glob1").setIndex("descr", "Boundary Solvent Velocity", 0);
    model.result("pg17").feature("glob1").setIndex("descr", "Boundary Gel Velocity", 1);
    model.result("pg17").run();
    model.result("pg17").set("ylog", true);
    model.result("pg17").set("showmanualgrid", false);
    model.result("pg17").set("showxspacing", false);
    model.result("pg17").set("showyspacing", false);
    model.result("pg17").set("showsecyspacing", false);
    model.result("pg17").set("showsecyextra", false);
    model.result("pg17").set("ylog", false);
    model.result("pg17").set("showmanualgrid", true);
    model.result("pg17").set("showxspacing", false);
    model.result("pg17").set("showyspacing", true);
    model.result("pg17").set("showsecyspacing", false);
    model.result("pg17").set("showsecyextra", false);
    model.result("pg17").set("xlog", false);
    model.result("pg17").set("showmanualgrid", true);
    model.result("pg17").set("showxspacing", true);
    model.result("pg17").set("showyspacing", true);
    model.result("pg17").set("showsecyspacing", false);
    model.result("pg17").set("showsecyextra", false);
    model.result("pg17").set("xlog", true);
    model.result("pg17").set("showmanualgrid", true);
    model.result("pg17").set("showxspacing", false);
    model.result("pg17").set("showyspacing", true);
    model.result("pg17").set("showsecyspacing", false);
    model.result("pg17").set("showsecyextra", false);
    model.result("pg17").feature("glob1").setIndex("expr", "intopA(hd1*nx+hd2*ny+hd3*nz)/intopA(area)*Omega", 2);
    model.result("pg17").feature("glob1").setIndex("unit", "um/s", 2);
    model.result("pg17").feature("glob1").setIndex("descr", "pipo", 2);
    model.result("pg17").run();
    model.result("pg17").feature("glob1").setIndex("expr", "-intopA(hd1*nx+hd2*ny+hd3*nz)/intopA(area)*Omega", 2);
    model.result("pg17").run();
    model.result("pg17").feature("glob1").remove("unit", 2);
    model.result("pg17").feature("glob1").remove("descr", 2);
    model.result("pg17").feature("glob1").remove("expr", new int[]{2});
    model.result("pg17").run();
    model.result("pg14").feature("glob1").setIndex("expr", "intopV(Jd-1)", 0);
    model.result("pg14").feature("glob1").setIndex("expr", "Vs", 1);
    model.result("pg14").run();
    model.result("pg14").feature("glob1").setIndex("expr", "intopV(Jd-1)/intopV(1)", 0);
    model.result("pg14").feature("glob1").setIndex("expr", "Vs/intopV(1)", 1);
    model.result("pg14").run();
    model.result("pg15").run();
    model.result("pg15").set("xlog", false);
    model.result("pg15").set("showmanualgrid", true);
    model.result("pg15").set("showxspacing", true);
    model.result("pg15").set("showyspacing", true);
    model.result("pg15").set("showsecyspacing", true);
    model.result("pg15").set("showsecyextra", true);
    model.result("pg15").set("xlog", true);
    model.result("pg15").set("showmanualgrid", true);
    model.result("pg15").set("showxspacing", false);
    model.result("pg15").set("showyspacing", true);
    model.result("pg15").set("showsecyspacing", true);
    model.result("pg15").set("showsecyextra", true);
    model.result("pg15").run();

    model.sol("sol1").runAll();

    model.result("pg14").run();
    model.result("pg15").run();
    model.result("pg15").label("Solvent flux & volume");
    model.result("pg17").label("1D Average  velocity at boundary: gel & solvent ");
    model.result("pg17").run();
    model.result("pg17").set("xlabelactive", true);
    model.result("pg17").set("ylabelactive", true);
    model.result("pg17").set("ylabel", "Velocity (um/s)");
    model.result("pg17").run();
    model.result("pg17").set("titletype", "custom");
    model.result("pg17").set("datasetintitle", true);
    model.result("pg17").run();
    model.result("pg17").set("titletype", "label");
    model.result("pg17").run();
    model.result("pg17").label("Average  velocity at boundary: gel & solvent ");
    model.result("pg17").run();
    model.result("pg17").label("Average  Velocity at Boundary: gel & solvent ");
    model.result("pg17").feature("glob1").setIndex("descr", "Solvent Velocity", 0);
    model.result("pg17").feature("glob1").setIndex("descr", "Gel Velocity", 1);
    model.result("pg17").run();
    model.result("pg17").create("ptgr1", "PointGraph");
    model.result("pg17").feature("ptgr1").selection().set(4);
    model.result("pg17").feature("ptgr1").set("expr", "mu_ext");
    model.result("pg17").set("twoyaxes", true);
    model.result("pg17").feature("ptgr1").set("plotonsecyaxis", true);
    model.result("pg17").run();
    model.result("pg17").set("ylogsec", true);
    model.result("pg17").set("showmanualgrid", true);
    model.result("pg17").set("showxspacing", false);
    model.result("pg17").set("showyspacing", true);
    model.result("pg17").set("showsecyspacing", false);
    model.result("pg17").set("showsecyextra", true);
    model.result("pg17").set("ylog", true);
    model.result("pg17").set("showmanualgrid", false);
    model.result("pg17").set("showxspacing", false);
    model.result("pg17").set("showyspacing", false);
    model.result("pg17").set("showsecyspacing", false);
    model.result("pg17").set("showsecyextra", true);
    model.result("pg17").set("ylogsec", false);
    model.result("pg17").set("showmanualgrid", true);
    model.result("pg17").set("showxspacing", false);
    model.result("pg17").set("showyspacing", false);
    model.result("pg17").set("showsecyspacing", true);
    model.result("pg17").set("showsecyextra", true);
    model.result("pg17").set("ylog", false);
    model.result("pg17").set("showmanualgrid", true);
    model.result("pg17").set("showxspacing", false);
    model.result("pg17").set("showyspacing", true);
    model.result("pg17").set("showsecyspacing", true);
    model.result("pg17").set("showsecyextra", true);
    model.result("pg17").feature("ptgr1").set("legend", true);
    model.result("pg17").run();
    model.result("pg17").feature("ptgr1").set("autodescr", true);
    model.result("pg17").feature("ptgr1").set("autopoint", false);
    model.result("pg17").run();
    model.result("pg17").feature("ptgr1").set("legendmethod", "manual");
    model.result("pg17").feature("ptgr1").setIndex("legends", "mu_ext", 0);
    model.result("pg17").run();
    model.result("pg17").set("legendpos", "middleright");
    model.result("pg17").run();
    model.result("pg16").feature("glob1").setIndex("expr", "aveopV(sphT)", 0);

    model.component("comp1").cpl("aveop1").set("opname", "aveopV");
    model.component("comp1").cpl().create("aveop2", "Average");
    model.component("comp1").cpl("aveop2").set("axisym", true);
    model.component("comp1").cpl("aveop2").selection().geom("geom1", 2);
    model.component("comp1").cpl("aveop2").selection().all();
    model.component("comp1").cpl("aveop2").set("opname", "aveopA");
    model.component("comp1").cpl().move("aveop2", 1);

    model.sol("sol1").updateSolution();

    model.result("pg17").feature("glob1").setIndex("expr", "aveopA", 2);
    model.result("pg17").feature("glob1").setIndex("expr", "aveopA(sqrt(udt^2+vdt^2+wdt^2)", 2);
    model.result("pg17").feature("glob1").setIndex("expr", "aveopA(sqrt(udt^2+vdt^2+wdt^2))", 2);
    model.result("pg17").feature("glob1").setIndex("unit", "um/s", 2);
    model.result("pg17").run();
    model.result("pg17").feature("glob1").remove("unit", 2);
    model.result("pg17").feature("glob1").remove("descr", 2);
    model.result("pg17").feature("glob1").remove("expr", new int[]{2});
    model.result("pg17").run();

    model.label("04b_MS_LT_C56.mph");

    model.component("comp1").mesh().create("mesh3");
    model.component("comp1").mesh("mesh3").run();

    model.study("std1").feature("time").setIndex("mesh", "mesh3", 1);
    model.study("std1").feature("time").setIndex("mesh", "mesh2", 1);

    model.component("comp1").mesh("mesh2").feature("size").set("hauto", 6);
    model.component("comp1").mesh("mesh2").run();
    model.component("comp1").mesh("mesh2").feature("size").set("hauto", 3);
    model.component("comp1").mesh("mesh2").run();
    model.component("comp1").mesh("mesh2").feature("size").set("hauto", 7);
    model.component("comp1").mesh("mesh2").feature("map1").feature("dis1").set("numelem", 9);
    model.component("comp1").mesh("mesh2").run();
    model.component("comp1").mesh("mesh2").feature("map1").feature("dis1").set("numelem", 11);
    model.component("comp1").mesh("mesh2").run();
    model.component("comp1").mesh("mesh2").feature("swe1").feature("dis1").set("numelem", 11);
    model.component("comp1").mesh("mesh2").run();
    model.component("comp1").mesh("mesh2").feature("swe1").feature("dis1").set("numelem", "nele");
    model.component("comp1").mesh("mesh2").feature("map1").feature("dis1").set("numelem", "nele");

    model.param().set("nele", "11");

    model.component("comp1").mesh("mesh2").run();

    model.sol("sol1").runAll();

    model.result("pg17").run();

    model.component("comp1").variable("var1").set("area", "sqrt(FdStar11^2+FdStar21^2+FdStar31^2)");

    model.result().dataset().create("par1", "Parametric1D");
    model.result().dataset("par1").setIndex("looplevelinput", "manualindices", 0);
    model.result().dataset("par1").setIndex("looplevelindices", "range(1,1,50)", 0);
    model.result().dataset("par1").set("seplevels", false);
    model.result().create("pg18", "PlotGroup1D");
    model.result("pg18").create("lngr1", "LineGraph");
    model.result("pg18").set("data", "cln1");
    model.result("pg18").setIndex("looplevelinput", "manualindices", 0);
    model.result("pg18").set("twoyaxes", true);
    model.result("pg18").feature("lngr1").set("expr", "-Omega*hd1/area");
    model.result("pg18").feature("lngr1").set("unit", "um/s");
    model.result("pg18").run();
    model.result("pg18").setIndex("looplevelindices", "1 10 50", 0);

    model.sol("sol1").updateSolution();

    model.result("pg18").run();
    model.result("pg18").setIndex("looplevelindices", "1 10 50 60", 0);
    model.result("pg18").run();
    model.result("pg18").setIndex("looplevelindices", "1 10 40 50 60", 0);
    model.result("pg18").run();
    model.result("pg18").feature("lngr1").set("xdata", "expr");
    model.result("pg18").feature("lngr1").set("linewidth", 3);
    model.result("pg18").feature("lngr1").set("xdataexpr", "x");
    model.result("pg18").run();
    model.result("pg18").feature().duplicate("lngr2", "lngr1");
    model.result("pg18").feature("lngr2").set("linestyle", "dashed");
    model.result("pg18").feature("lngr2").set("expr", "-Omega*hd1");
    model.result("pg18").run();
    model.result("pg18").feature("lngr2").set("linecolor", "cyclereset");
    model.result("pg18").feature("lngr1").set("linecolor", "cyclereset");
    model.result("pg18").run();
    model.result("pg18").feature("lngr1").set("legend", true);
    model.result("pg18").run();
    model.result("pg18").feature("lngr1").label("Line hd/area");
    model.result("pg18").feature("lngr2").label("Line Omega*hd");
    model.result("pg18").feature("lngr1").label("Line Omega*hd/area");

    model.component("comp1").variable("var1").set("hs1", "(Fd11*hd1+Fd12*hd2+Fd13*hd3)/J");
    model.component("comp1").variable("var1").set("hs2", "(Fd11*hd1+Fd12*hd2+Fd13*hd3)/Jd");
    model.component("comp1").variable("var1").set("hs1", "(Fd11*hd1+Fd12*hd2+Fd13*hd3)/Jd");
    model.component("comp1").variable("var1").set("hs2", "(Fd21*hd1+Fd22*hd2+Fd23*hd3)/Jd");
    model.component("comp1").variable("var1").descr("hs1", "solvent flux spatial");
    model.component("comp1").variable("var1").set("hs3", "(Fd31*hd1+Fd32*hd2+Fd33*hd3)/Jd");

    model.sol("sol1").updateSolution();

    model.result("pg18").feature().duplicate("lngr3", "lngr2");
    model.result("pg18").feature("lngr3").set("linestyle", "dotted");
    model.result("pg18").feature("lngr3").set("expr", "-hs1/cd*Jd");
    model.result("pg18").run();
    model.result("pg18").feature("lngr3").set("expr", "hs1/cd*Jd+udt");
    model.result("pg18").run();
    model.result("pg18").feature("lngr3").label("Line hs/c+ut");
    model.result("pg17").run();
    model.result("pg12").run();
    model.result("pg11").create("arws1", "ArrowSurface");
    model.result("pg11").feature().remove("arws1");
    model.result("pg11").create("arwv1", "ArrowVolume");
    model.result("pg11").feature("arwv1").set("expr", new String[]{"hs1/cd", "hs2/cd", "udz"});
    model.result("pg11").feature("arwv1").setIndex("expr", "hs3/cd", 2);
    model.result("pg11").run();
    model.result("pg11").feature("arwv1").feature().copy("def1", "pg11/vol1/def1");
    model.result("pg11").run();
    model.result("pg11").setIndex("looplevel", 56, 0);
    model.result("pg11").run();

    model.component("comp1").view("view1").set("transparency", false);

    model.result("pg11").feature("arwv1").feature().copy("filt1", "pg11/vol1/filt1");
    model.result("pg15").run();
    model.result("pg11").setIndex("looplevel", 44, 0);
    model.result("pg11").run();
    model.result("pg11").setIndex("looplevel", 45, 0);
    model.result("pg11").run();
    model.result("pg11").setIndex("looplevel", 46, 0);
    model.result("pg11").run();
    model.result("pg11").setIndex("looplevel", 47, 0);
    model.result("pg11").run();
    model.result("pg11").setIndex("looplevel", 48, 0);
    model.result("pg11").run();
    model.result("pg11").setIndex("looplevel", 49, 0);
    model.result("pg11").run();

    model.component("comp1").view("view1").set("transparency", true);

    model.result("pg11").feature("arwv1").set("xnumber", 9);
    model.result("pg11").feature("arwv1").set("ynumber", 9);
    model.result("pg11").feature("arwv1").set("znumber", 9);
    model.result("pg11").run();
    model.result("pg11").feature("arwv1").set("ynumber", 1);
    model.result("pg11").run();
    model.result("pg11").feature("arwv1").set("xnumber", 19);
    model.result("pg11").feature("arwv1").set("znumber", 19);
    model.result("pg11").run();
    model.result("pg11").feature("arwv1").setIndex("expr", "hs1/cd+udt", 0);
    model.result("pg11").feature("arwv1").setIndex("expr", "hs2/cd+vdt", 1);
    model.result("pg11").feature("arwv1").setIndex("expr", "hs3/cd+wdt", 2);
    model.result("pg11").run();
    model.result("pg11").feature("arwv1").setIndex("expr", "udt", 0);
    model.result("pg11").feature("arwv1").setIndex("expr", "vdt", 1);
    model.result("pg11").feature("arwv1").set("expr", new String[]{"udt", "vdt", "wdt"});
    model.result("pg11").run();

    model.component("comp1").geom("geom1").feature("blk1").set("base", "corner");
    model.component("comp1").geom("geom1").runPre("fin");

    model.result("pg18").run();

    model.component("comp1").geom("geom1").feature("blk1").set("base", "center");
    model.component("comp1").geom("geom1").runPre("fin");
    model.component("comp1").geom("geom1").run();
    model.component("comp1").geom("geom1").run("blk1");
    model.component("comp1").geom("geom1").create("pt1", "Point");
    model.component("comp1").geom("geom1").runPre("fin");
    model.component("comp1").geom("geom1").run();
    model.component("comp1").geom("geom1").run("fin");

    model.component("comp1").mesh("mesh2").run();

    model.component("comp1").physics("w").feature("constr1").selection().set(5);
    model.component("comp1").physics("w").feature("constr2").selection().set(5);
    model.component("comp1").physics("w").feature("constr3").selection().set(5);

    model.component("comp1").geom("geom1").feature("pt1").setIndex("p", "0 L/2", 0);
    model.component("comp1").geom("geom1").feature("pt1").setIndex("p", "0 0", 1);
    model.component("comp1").geom("geom1").feature("pt1").setIndex("p", "0 0", 2);
    model.component("comp1").geom("geom1").runPre("fin");
    model.component("comp1").geom("geom1").feature("pt1").setIndex("p", "0 L/2 0", 0);
    model.component("comp1").geom("geom1").feature("pt1").setIndex("p", "0 0 -L/2", 1);
    model.component("comp1").geom("geom1").feature("pt1").setIndex("p", "0 0 0", 2);
    model.component("comp1").geom("geom1").runPre("fin");
    model.component("comp1").geom("geom1").run();

    model.component("comp1").mesh("mesh2").feature("map1").feature("dis1").set("numelem", "nele");

    model.param().set("nele", "10");

    model.component("comp1").mesh("mesh2").feature("map1").feature("dis1").set("numelem", 2);
    model.component("comp1").mesh("mesh2").run("map1");
    model.component("comp1").mesh("mesh2").feature("swe1").feature("dis1").set("numelem", 2);
    model.component("comp1").mesh("mesh2").current("swe1");
    model.component("comp1").mesh("mesh2").feature("map1").selection().geom("geom1");
    model.component("comp1").mesh("mesh2").run("map1");
    model.component("comp1").mesh("mesh2").feature("map1").feature("dis1").set("numelem", 8);
    model.component("comp1").mesh("mesh2").run("map1");
    model.component("comp1").mesh("mesh2").feature("swe1").active(false);
    model.component("comp1").mesh("mesh2").run();
    model.component("comp1").mesh("mesh2").feature("map1").feature("dis1").selection().set(1, 2, 3);
    model.component("comp1").mesh("mesh2").run();
    model.component("comp1").mesh("mesh2").feature("map1").feature("dis1").set("numelem", "nele");
    model.component("comp1").mesh("mesh2").run();
    model.component("comp1").mesh("mesh2").feature("map1").feature("dis1").set("numelem", 9);
    model.component("comp1").mesh("mesh2").run();
    model.component("comp1").mesh("mesh2").feature("map1").feature("dis1").set("numelem", 10);
    model.component("comp1").mesh("mesh2").run();

    model.component("comp1").physics("w").feature("constr1").selection().set(5, 6);
    model.component("comp1").physics("w").feature("constr2").selection().set(6, 9);
    model.component("comp1").physics("w").feature("constr3").selection().set(5, 6, 9);

    model.component("comp1").mesh("mesh2").create("ftet1", "FreeTet");
    model.component("comp1").mesh("mesh2").run();
    model.component("comp1").mesh("mesh2").feature("ftet1").selection().geom("geom1", 3);
    model.component("comp1").mesh("mesh2").feature("ftet1").selection().set(1);
    model.component("comp1").mesh("mesh2").run();
    model.component("comp1").mesh("mesh2").feature("ftet1").active(false);
    model.component("comp1").mesh("mesh2").run();
    model.component("comp1").mesh("mesh2").feature("ftet1").active(true);
    model.component("comp1").mesh("mesh2").run();
    model.component("comp1").mesh("mesh2").feature("ftet1").active(false);
    model.component("comp1").mesh("mesh2").run();
    model.component("comp1").mesh("mesh2").feature("swe1").selection().geom("geom1", 3);
    model.component("comp1").mesh("mesh2").feature("swe1").selection().all();
    model.component("comp1").mesh("mesh2").run();
    model.component("comp1").mesh("mesh2").feature("swe1").active(true);
    model.component("comp1").mesh("mesh2").run();
    model.component("comp1").mesh("mesh2").run("swe1");
    model.component("comp1").mesh("mesh2").stat().setQualityMeasure("skewness");

    model.sol("sol1").runAll();

    model.result("pg11").run();
    model.result("pg11").setIndex("looplevel", 2, 0);
    model.result("pg11").run();
    model.result("pg11").setIndex("looplevel", 3, 0);
    model.result("pg11").run();
    model.result("pg11").setIndex("looplevel", 4, 0);
    model.result("pg11").run();
    model.result("pg11").setIndex("looplevel", 5, 0);
    model.result("pg11").run();
    model.result("pg11").setIndex("looplevel", 6, 0);
    model.result("pg11").run();
    model.result("pg11").setIndex("looplevel", 7, 0);
    model.result("pg11").run();
    model.result("pg11").setIndex("looplevel", 8, 0);
    model.result("pg11").run();
    model.result("pg11").setIndex("looplevel", 9, 0);
    model.result("pg11").run();
    model.result("pg11").setIndex("looplevel", 10, 0);
    model.result("pg11").run();
    model.result("pg11").setIndex("looplevel", 11, 0);
    model.result("pg11").run();
    model.result("pg11").setIndex("looplevel", 12, 0);
    model.result("pg11").run();
    model.result("pg11").setIndex("looplevel", 111, 0);
    model.result("pg11").run();

    model.component("comp1").mesh("mesh2").feature().remove("ftet1");

    model.result("pg18").run();
    model.result("pg18").feature("lngr1").active(false);
    model.result("pg18").feature("lngr3").set("linestyle", "solid");
    model.result("pg18").run();
    model.result("pg18").feature("lngr2").set("legend", true);
    model.result("pg18").feature("lngr3").set("legend", false);
    model.result("pg18").run();
    model.result("pg18").feature("lngr3").set("xdataexpr", "x+ud");
    model.result("pg18").feature("lngr2").set("xdataexpr", "x+ud");
    model.result("pg18").run();
    model.result("pg18").setIndex("looplevelindices", "1 40 45 50 60", 0);
    model.result("pg18").run();
    model.result("pg18").setIndex("looplevelindices", "1 35 40 45 50 60", 0);
    model.result("pg18").run();
    model.result("pg18").setIndex("looplevelindices", "1 40 41 45 50 60", 0);
    model.result("pg18").run();
    model.result("pg18").setIndex("looplevelindices", "1 45 50 60", 0);
    model.result("pg18").run();
    model.result("pg18").setIndex("looplevelindices", "1 40 45 50 60", 0);
    model.result("pg18").run();
    model.result("pg18").setIndex("looplevelindices", "1 44 45 50 60", 0);
    model.result("pg18").run();
    model.result("pg18").setIndex("looplevelindices", "1 43 44 45 50 60", 0);
    model.result("pg18").run();
    model.result("pg18").setIndex("looplevelindices", "1 40 43 44 45 50 60", 0);
    model.result("pg18").run();
    model.result("pg18").feature("lngr2").set("expr", "udt");
    model.result("pg18").run();
    model.result("pg18").feature("lngr2").label("Line udt");
    model.result("pg18").feature("lngr1").set("expr", "-Omega*hd1");
    model.result("pg18").run();

    model.label("04b_MS_LT_C56.mph");

    model.result("pg18").run();
    model.result("pg18").set("twoyaxes", false);
    model.result("pg18").run();
    model.result("pg17").run();
    model.result("pg17").feature("glob1").setIndex("expr", "aveopA(sqrt(udt^2+vdt^2+wdt^2))", 1);
    model.result("pg17").run();
    model.result("pg17").feature("glob1")
         .setIndex("expr", "<?xml version=\"1.0\" encoding=\"UTF-8\"?>\n<cmp:CopiedObjects cmp:modelType=\"MODEL\">\n  <CopyPasteInfo tag=\"copyPasteInfo\" created=\"1674385022329\" modified=\"0\">\n    <!-- Keys to original paths -->\n    <pathKeys T=\"0\">/Results/ResultFeatureList/pg11/ResultFeatureList/vol1/ResultFeatureList/filt1</pathKeys>\n    <!-- Integer values of original paths -->\n    <pathValues T=\"5\">0</pathValues>\n    <!-- Keys to serialization data -->\n    <serializationKeys T=\"0\">/result/feature/pg11/feature/vol1/feature/filt1</serializationKeys>\n    <!-- String values of serialization data -->\n    <serializationValues T=\"0\"></serializationValues>\n    <!-- Copied in verision -->\n    <copiedInVersion T=\"5\">1504</copiedInVersion>\n    <!-- Time stamp -->\n    <timeStamp T=\"11\">1674385022330</timeStamp>\n    <CopiedPrimitiveObject tag=\"\\Results\\ResultFeatureList\\pg11\\ResultFeatureList\\vol1\\ResultFeatureList\\filt1\" created=\"1674385022331\" modified=\"0\">\n      <!-- Keys to properties -->\n      <propertyKeys T=\"0\">sDim</propertyKeys>\n      <propertyKeys T=\"0\">parentID</propertyKeys>\n      <propertyKeys T=\"0\">plotGroupID</propertyKeys>\n      <!-- String values of properties -->\n      <propertyValues T=\"0\">3</propertyValues>\n      <propertyValues T=\"0\">Volume</propertyValues>\n      <propertyValues T=\"0\">PlotGroup3D</propertyValues>\n    </CopiedPrimitiveObject>\n  </CopyPasteInfo>\n  <ResultFeature op=\"Filter\" tag=\"filt1\" name=\"Filter 1\" created=\"1475152468474\" modified=\"1674056553957\">\n    <!-- User comments -->\n    <entityComments T=\"0\"></entityComments>\n    <!-- Created by -->\n    <entityAuthor T=\"0\"></entityAuthor>\n    <!-- Updated by -->\n    <entityModifiedBy T=\"0\"></entityModifiedBy>\n    <!-- Key containing all property values -->\n    <key T=\"0\">true[]expry&gt;0shownodespeconnodespecsmoothusederofftrue[]dataparentparentshowsolutionparamsoffsolrepresentationsolutioninfoshowloopleveloff|off|off|looplevelshowinterpoff|off|off|interpunitdim0unittrans1exprJdunit1evalmethodactiveoffconstactiveoffconstprefixes|volumerangedatatouchedonwireframeoffresolutionnormalresolutionfromprefsonsmoothingsupportedonsmoothinternalshowexpressionoffshowthresholdonthresholdnonerecoverofffilteractiveoffelemscale1.0inheritplotnonenoneinheritcoloroninheritrangeoninheritdeformscaleoninheritheightscaleontrue[]animboundingboxdatadset1nonesolrepresentationsolutioninfoshowlooplevelon|off|off|looplevel56|showinterpoff|off|off|interp9500.0|applyselectiontodatasetedgesoffsavedatainmodelofftitlenumberformatkey6allowevalintitlekeyoffmodifiedtitlemodifiedparamindicatorviewautoautoshowhiddenobjectsoffinherithideoffedgesonframetypematerialGEOMgeom1</key>\n    <!-- The status of this feature. -->\n    <status T=\"101\">BUILT</status>\n    <!-- Logical expression for inclusion -->\n    <propertyValue T=\"30\" value=\"y&gt;0\" name=\"p:expr\"></propertyValue>\n    <NodeDefaultValues>4,'p:legendactivechanged','p:shownodespec','p:nodespec','p:useder'</NodeDefaultValues>\n    <ResultFeatureList tag=\"feature\" created=\"0\" modified=\"0\">\n      <!-- Node status -->\n      <entityFlags T=\"51\"></entityFlags>\n    </ResultFeatureList>\n  </ResultFeature>\n</cmp:CopiedObjects>", 0);
    model.result("pg17").feature("glob1").setIndex("expr", "q", 0);
    model.result("pg17").feature("glob1").setIndex("expr", "aveopA(sqrt(udt^2+vdt^2+wdt^2))", 0);
    model.result("pg17").run();
    model.result("pg17").feature("glob1")
         .setIndex("expr", "aveopA(sqrt(hs1^2+hs2^2+hs3^2aveopA(sqrt(udt^2+vdt^2+wdt^2))", 0);
    model.result("pg17").feature("glob1").setIndex("expr", 0, 0);
    model.result("pg17").run();
    model.result().create("pg19", "PlotGroup1D");
    model.result("pg19").create("ptgr1", "PointGraph");
    model.result("pg19").feature("ptgr1").selection().set(9);
    model.result("pg19").feature("ptgr1").set("expr", "udt");
    model.result("pg19").feature("ptgr1").set("unit", "um/s");
    model.result("pg19").run();
    model.result("pg19").set("xlog", true);
    model.result("pg19").set("showmanualgrid", true);
    model.result("pg19").set("showxspacing", false);
    model.result("pg19").set("showyspacing", true);
    model.result("pg19").set("showsecyspacing", false);
    model.result("pg19").set("showsecyextra", false);
    model.result("pg19").feature().duplicate("ptgr2", "ptgr1");
    model.result("pg19").feature("ptgr2").set("expr", "hs1/cd*Jd+udt");
    model.result("pg19").run();
    model.result("pg19").feature("ptgr2").set("linewidth", 3);
    model.result("pg19").run();
    model.result("pg19").set("xlog", false);
    model.result("pg19").set("showmanualgrid", true);
    model.result("pg19").set("showxspacing", true);
    model.result("pg19").set("showyspacing", true);
    model.result("pg19").set("showsecyspacing", false);
    model.result("pg19").set("showsecyextra", false);
    model.result("pg19").set("xlog", true);
    model.result("pg19").set("showmanualgrid", true);
    model.result("pg19").set("showxspacing", false);
    model.result("pg19").set("showyspacing", true);
    model.result("pg19").set("showsecyspacing", false);
    model.result("pg19").set("showsecyextra", false);
    model.result("pg18").feature().remove("lngr1");
    model.result("pg18").run();
    model.result("pg18").setIndex("looplevelindices", "1 20 40 43 44 45 50 60", 0);
    model.result("pg18").run();
    model.result("pg18").setIndex("looplevelindices", "1 40 43 44 45 50 60", 0);
    model.result("pg18").run();
    model.result("pg19").feature("ptgr2").set("expr", "-(hs1/cd*Jd+udt)");
    model.result("pg19").run();
    model.result("pg19").feature("ptgr2").label("Velocity at center of face");
    model.result("pg19").feature("ptgr2").set("descractive", true);
    model.result("pg19").feature("ptgr1").set("descractive", true);
    model.result("pg19").run();
    model.result("pg19").feature("ptgr1").set("legend", true);
    model.result("pg19").feature("ptgr2").set("legend", true);
    model.result("pg19").run();
    model.result("pg19").feature("ptgr2").set("autopoint", false);
    model.result("pg19").feature("ptgr2").set("autodescr", true);
    model.result("pg19").feature("ptgr1").set("autopoint", false);
    model.result("pg19").feature("ptgr1").set("autodescr", true);
    model.result("pg19").run();
    model.result("pg19").feature("ptgr1").set("descr", "Gel velocity");
    model.result("pg19").run();
    model.result("pg19").feature("ptgr1").set("linewidth", 3);
    model.result("pg19").run();

    model.label("04b_MS_LT_C56.mph");

    model.component("comp1").variable().create("var5");
    model.component("comp1").variable().move("var5", 2);
    model.component("comp1").variable("var5").label("Constitutive");

//    To import content from file, use:
//    model.component("comp1").variable("var5").loadFile("FILENAME");
    model.component("comp1").variable("var5").set("cd", "exp(ce)*C", "Physical concentration");
    model.component("comp1").variable("var5").set("hd1", "-M11*d(mu,x)-M12*d(mu,y)-M13*d(mu,z)", "Comp. 1 of flux");
    model.component("comp1").variable("var5").set("hd2", "-M12*d(mu,x)-M22*d(mu,y)-M23*d(mu,z)", "Comp. 2 of flux");
    model.component("comp1").variable("var5").set("hd3", "-M13*d(mu,x)-M23*d(mu,y)-M33*d(mu,z)", "Comp. 3 of flux");
    model.component("comp1").variable("var5").set("M11", "(cd*D/(R*T))*invC11", "Comp. 11 of mobility");
    model.component("comp1").variable("var5").set("M12", "(cd*D/(R*T))*invC12", "Comp. 12 of mobility");
    model.component("comp1").variable("var5").set("M13", "(cd*D/(R*T))*invC13", "Comp. 13 of mobility");
    model.component("comp1").variable("var5").set("M22", "(cd*D/(R*T))*invC22", "Comp. 22 of mobility");
    model.component("comp1").variable("var5").set("M23", "(cd*D/(R*T))*invC23", "Comp. 23 of mobility");
    model.component("comp1").variable("var5").set("M33", "(cd*D/(R*T))*invC33", "Comp. 33 of mobility");
    model.component("comp1").variable("var5").set("Fd11", "1+udx", "Comp. 11 of def. gradient");
    model.component("comp1").variable("var5").set("Fd12", "udy", "Comp. 12 of def. gradient");
    model.component("comp1").variable("var5").set("Fd13", "udz", "Comp. 13 of def. gradient");
    model.component("comp1").variable("var5").set("Fd21", "vdx", "Comp. 21 of def. gradient");
    model.component("comp1").variable("var5").set("Fd22", "1+vdy", "Comp. 22  of def. gradient");
    model.component("comp1").variable("var5").set("Fd23", "vdz", "Comp. 23 of def. gradient");

    return model;
  }

  public static Model run3(Model model) {
    model.component("comp1").variable("var5").set("Fd31", "wdx", "Comp. 31 of def. gradient");
    model.component("comp1").variable("var5").set("Fd32", "wdy", "Comp. 32 of def. gradient");
    model.component("comp1").variable("var5").set("Fd33", "1+wdz", "Comp. 33 of def. gradient");
    model.component("comp1").variable("var5")
         .set("Jd", "Fd11*Fd22*Fd33+Fd12*Fd23*Fd31+Fd13*Fd21*Fd32-Fd13*Fd22*Fd31-Fd12*Fd21*Fd33-Fd11*Fd23*Fd32", "Volume def.");
    model.component("comp1").variable("var5")
         .set("I1", "Fd11^2+Fd12^2+Fd13^2+Fd21^2+Fd22^2+Fd23^2+Fd31^2+Fd32^2+Fd33^2", "First Invariant");
    model.component("comp1").variable("var5").set("C11", "Fd11^2+Fd21^2+Fd31^2", "Comp. 11 of R. Green Tensor");
    model.component("comp1").variable("var5")
         .set("C12", "Fd11*Fd12+Fd21*Fd22+Fd31*Fd32", "Comp. 12 of R. Green Tensor");
    model.component("comp1").variable("var5")
         .set("C13", "Fd11*Fd13+Fd21*Fd23+Fd31*Fd33", "Comp. 13 of R. Green Tensor");
    model.component("comp1").variable("var5").set("C22", "Fd12^2+Fd22^2+Fd32^2", "Comp. 22 of R. Green Tensor");
    model.component("comp1").variable("var5")
         .set("C23", "Fd12*Fd13+Fd22*Fd23+Fd32*Fd33", "Comp. 23 of R. Green Tensor");
    model.component("comp1").variable("var5").set("C33", "Fd13^2+Fd23^2+Fd33^2", "Comp. 33 of R. Green Tensor");
    model.component("comp1").variable("var5")
         .set("detC", "C11*C22*C33+C12*C23*C13+C13*C12*C23-C13*C22*C13-C12*C12*C33-C11*C23*C23", "Determ. of R. Green Tensor");
    model.component("comp1").variable("var5").set("Sd11", "Gd*Fd11-p*FdStar11", "Comp. 11 of ref. stress");
    model.component("comp1").variable("var5").set("Sd12", "Gd*Fd12-p*FdStar12", "Comp. 12 of ref. stress");
    model.component("comp1").variable("var5").set("Sd13", "Gd*Fd13-p*FdStar13", "Comp. 13 of ref. stress");
    model.component("comp1").variable("var5").set("Sd21", "Gd*Fd21-p*FdStar21", "Comp. 21 of ref. stress");
    model.component("comp1").variable("var5").set("Sd22", "Gd*Fd22-p*FdStar22", "Comp. 22 of ref. stress");
    model.component("comp1").variable("var5").set("Sd23", "Gd*Fd23-p*FdStar23", "Comp. 23 of ref. stress");
    model.component("comp1").variable("var5").set("Sd31", "Gd*Fd31-p*FdStar31", "Comp. 31 of ref. stress");
    model.component("comp1").variable("var5").set("Sd32", "Gd*Fd32-p*FdStar32", "Comp. 32 of ref. stress");
    model.component("comp1").variable("var5").set("Sd33", "Gd*Fd33-p*FdStar33", "Comp. 33 of ref. stress");
    model.component("comp1").variable("var5").set("FdStar11", "Jd*invFd11", "Comp. 11 of adjunct Fd");
    model.component("comp1").variable("var5").set("FdStar12", "Jd*invFd21", "Comp. 12 of adjunct Fd");
    model.component("comp1").variable("var5").set("FdStar13", "Jd*invFd31", "Comp. 13 of adjunct Fd");
    model.component("comp1").variable("var5").set("FdStar21", "Jd*invFd12", "Comp. 21 of adjunct Fd");
    model.component("comp1").variable("var5").set("FdStar22", "Jd*invFd22", "Comp. 22 of adjunct Fd");
    model.component("comp1").variable("var5").set("FdStar23", "Jd*invFd32", "Comp. 23 of adjunct Fd");
    model.component("comp1").variable("var5").set("FdStar31", "Jd*invFd13", "Comp. 31 of adjunct Fd");
    model.component("comp1").variable("var5").set("FdStar32", "Jd*invFd23", "Comp. 32 of adjunct Fd");
    model.component("comp1").variable("var5").set("FdStar33", "Jd*invFd33", "Comp. 33 of adjunct Fd");
    model.component("comp1").variable("var5")
         .set("invC11", "(C22*C33-C23*C23)/detC", "Comp. 11 of inv. R. Green Tensor");
    model.component("comp1").variable("var5")
         .set("invC12", "(C23*C13-C12*C33)/detC", "Comp. 12 of inv. R. Green Tensor");
    model.component("comp1").variable("var5")
         .set("invC13", "(C12*C23-C13*C22)/detC", "Comp. 13 of inv. R. Green Tensor");
    model.component("comp1").variable("var5")
         .set("invC22", "(C11*C33-C13*C13)/detC", "Comp. 22 of inv. R. Green Tensor");
    model.component("comp1").variable("var5")
         .set("invC23", "(C12*C13-C11*C23)/detC", "Comp. 23 of inv. R. Green Tensor");
    model.component("comp1").variable("var5")
         .set("invC33", "(C11*C22-C12*C12)/detC", "Comp. 33 of inv. R. Green Tensor");
    model.component("comp1").variable("var5")
         .set("invFd11", "(Fd22*Fd33-Fd32*Fd23)/Jd", "Comp. 11 of inv. def. grad");
    model.component("comp1").variable("var5")
         .set("invFd12", "(Fd13*Fd32-Fd12*Fd33)/Jd", "Comp. 12 of inv. def. grad");
    model.component("comp1").variable("var5")
         .set("invFd13", "(Fd12*Fd23-Fd13*Fd22)/Jd", "Comp. 13 of inv. def. grad");
    model.component("comp1").variable("var5")
         .set("invFd21", "(Fd31*Fd23-Fd21*Fd33)/Jd", "Comp. 21 of inv. def. grad");
    model.component("comp1").variable("var5")
         .set("invFd22", "(Fd11*Fd33-Fd31*Fd13)/Jd", "Comp. 22 of inv. def. grad");
    model.component("comp1").variable("var5")
         .set("invFd23", "(Fd21*Fd13-Fd11*Fd23)/Jd", "Comp. 23 of inv. def. grad");
    model.component("comp1").variable("var5")
         .set("invFd31", "(Fd21*Fd32-Fd22*Fd31)/Jd", "Comp. 31 of inv. def. grad");
    model.component("comp1").variable("var5")
         .set("invFd32", "(Fd31*Fd12-Fd11*Fd32)/Jd", "Comp. 32 of inv. def. grad");
    model.component("comp1").variable("var5")
         .set("invFd33", "(Fd11*Fd22-Fd21*Fd12)/Jd", "Comp. 33 of inv. def. grad");
    model.component("comp1").variable("var5")
         .set("mu", "R*T*(log(Omega*cd/(1+Omega*cd))+1/(1+Omega*cd)+chi/(1+Omega*cd)^2)+Omega*p", "chemical potential");
    model.component("comp1").variable("var5")
         .set("T11", "(Sd11*Fd11+Sd12*Fd12+Sd13*Fd13)/Jd", "Comp. 11 of act. stress");
    model.component("comp1").variable("var5")
         .set("T12", "(Sd11*Fd21+Sd12*Fd22+Sd13*Fd23)/Jd", "Comp. 12 of act. stress");
    model.component("comp1").variable("var5")
         .set("T13", "(Sd11*Fd31+Sd12*Fd32+Sd13*Fd33)/Jd", "Comp. 13 of act. stress");
    model.component("comp1").variable("var5")
         .set("T22", "(Sd21*Fd21+Sd22*Fd22+Sd23*Fd23)/Jd", "Comp. 22 of act. stress");
    model.component("comp1").variable("var5")
         .set("T23", "(Sd21*Fd31+Sd22*Fd32+Sd23*Fd33)/Jd", "Comp. 23 of act. stress");
    model.component("comp1").variable("var5")
         .set("T33", "(Sd31*Fd31+Sd32*Fd32+Sd33*Fd33)/Jd", "Comp. 33 of act. stress");
    model.component("comp1").variable("var5").set("sphT", "(T11+T22+T33)/3", "Spherical part of act. stress");
    model.component("comp1").variable("var5").set("devT11", "T11-sphT", "Dev. comp. 11 of act. stress");
    model.component("comp1").variable("var5").set("devT22", "T22-sphT", "Dev. comp. 22 of act. stress");
    model.component("comp1").variable("var5").set("devT33", "T33-sphT", "Dev. comp. 33 of act. stress");
    model.component("comp1").variable("var5").set("devT12", "T12", "Dev. comp. 12 of act. stress");
    model.component("comp1").variable("var5").set("devT13", "T13", "Dev. comp. 13 of act. stress");
    model.component("comp1").variable("var5").set("devT23", "T23", "Dev. comp. 23 of act. stress");
    model.component("comp1").variable("var5").set("area", "sqrt(FdStar11^2+FdStar21^2+FdStar31^2)");
    model.component("comp1").variable("var5").set("hs1", "(Fd11*hd1+Fd12*hd2+Fd13*hd3)/Jd", "solvent flux spatial");
    model.component("comp1").variable("var5").set("hs2", "(Fd21*hd1+Fd22*hd2+Fd23*hd3)/Jd");
    model.component("comp1").variable("var5").set("hs3", "(Fd31*hd1+Fd32*hd2+Fd33*hd3)/Jd");
    model.component("comp1").variable("var5")
         .remove(new String[]{"Fd11", "Fd12", "Fd13", "Fd21", "Fd22", "Fd23", "Fd31", "Fd32", "Fd33", "Jd", 
         "I1", "C11", "C12", "C13", "C22", "C23", "C33", "detC"});
    model.component("comp1").variable("var5")
         .remove(new String[]{"FdStar11", "FdStar12", "FdStar13", "FdStar21", "FdStar22", "FdStar23", "FdStar31", "FdStar32", "FdStar33", "invC11", 
         "invC12", "invC13", "invC22", "invC23", "invC33", "invFd11", "invFd12", "invFd13", "invFd21", "invFd22", 
         "invFd23", "invFd31", "invFd32", "invFd33"});
    model.component("comp1").variable("var5").remove("area");
    model.component("comp1").variable("var1")
         .remove(new String[]{"cd", "hd1", "hd2", "hd3", "M11", "M12", "M13", "M22", "M23", "M33"});
    model.component("comp1").variable("var1")
         .remove(new String[]{"Sd11", "Sd12", "Sd13", "Sd21", "Sd22", "Sd23", "Sd31", "Sd32", "Sd33"});
    model.component("comp1").variable("var1")
         .remove(new String[]{"mu", "T11", "T12", "T13", "T22", "T23", "T33", "sphT", "devT11", "devT22", 
         "devT33", "devT12", "devT13", "devT23"});
    model.component("comp1").variable("var1").remove(new String[]{"hs1", "hs2", "hs3"});

    model.sol("sol1").runAll();

    model.result("pg14").run();

    model.component("comp1").variable("var3").set("fluxH", "-Omega*intopA(hd1*nx+hd2*ny+hd3*nz)");
    model.component("comp1").variable("var3").descr("fluxH", "Solvent flux computed with hd");

    model.component("comp1").physics("ge").feature("ge1").setIndex("name", "Vd", 1, 0);
    model.component("comp1").physics("ge").feature("ge1").setIndex("equation", "", 1, 0);
    model.component("comp1").physics("ge").feature("ge1").setIndex("initialValueU", 0, 1, 0);
    model.component("comp1").physics("ge").feature("ge1").setIndex("initialValueUt", 0, 1, 0);
    model.component("comp1").physics("ge").feature("ge1").setIndex("description", "", 1, 0);
    model.component("comp1").physics("ge").feature("ge1").setIndex("equation", "Vdt-fluxH", 1, 0);

    model.component("comp1").variable("var5").rename("hd1", "hd1_old");
    model.component("comp1").variable("var5").rename("hd2", "hd2_old");
    model.component("comp1").variable("var5").rename("hd3", "hd3_old");
    model.component("comp1").variable("var5").set("hd1", "-M11*dtang(mu,x)-M12*dtang(mu,y)-M13*dtang(mu,z)");
    model.component("comp1").variable("var5").set("hd2", "-M21*dtang(mu,x)-M22*dtang(mu,y)-M23*dtang(mu,z)");
    model.component("comp1").variable("var5").set("hd3", "-M13*dtang(mu,x)-M23*dtang(mu,y)-M33*dtang(mu,z)");
    model.component("comp1").variable("var5").set("hd2", "-M12*dtang(mu,x)-M22*dtang(mu,y)-M23*dtang(mu,z)");

    model.sol("sol1").runAll();

    model.result("pg15").run();
    model.result("pg14").run();
    model.result("pg14").feature("glob1").setIndex("expr", "vd/intopV(1)", 2);
    model.result("pg14").feature("glob1").setIndex("expr", "Vd/intopV(1)", 2);
    model.result("pg14").run();
    model.result("pg19").run();
    model.result("pg18").run();
    model.result("pg14").feature("glob1").setIndex("expr", "Vs/intopV(1)*0", 1);
    model.result("pg14").feature("glob1").setIndex("expr", "intopV(Jd-1)/intopV(1)*0", 0);
    model.result("pg14").run();
    model.result("pg11").feature("vol1").set("expr", "fluxH");
    model.result("pg11").run();
    model.result("pg11").setIndex("looplevel", 2, 0);
    model.result("pg11").run();
    model.result("pg11").setIndex("looplevel", 3, 0);
    model.result("pg11").run();
    model.result("pg11").setIndex("looplevel", 4, 0);
    model.result("pg11").run();
    model.result("pg11").setIndex("looplevel", 5, 0);
    model.result("pg11").run();
    model.result("pg11").setIndex("looplevel", 28, 0);
    model.result("pg11").run();
    model.result("pg15").run();
    model.result("pg15").feature("glob2").setIndex("expr", "Vd", 1);
    model.result("pg15").feature("glob2").setIndex("unit", "mm^3", 1);
    model.result("pg15").run();
    model.result("pg15").feature("glob1").setIndex("expr", "fluxH", 1);
    model.result("pg15").run();
    model.result("pg15").feature("glob1").setIndex("unit", "mm^3/s", 1);
    model.result("pg15").run();

    model.component("comp1").variable("var3").selection().geom("geom1", 2);
    model.component("comp1").variable("var3").selection().all();
    model.component("comp1").variable("var3").selection().global();

    model.result("pg15").create("glob3", "Global");
    model.result("pg15").feature("glob3").setIndex("expr", "intopA(", 0);
    model.result("pg15").feature("glob3").setIndex("expr", "intopA(1)", 0);
    model.result("pg15").feature("glob3").setIndex("expr", "", 1);
    model.result("pg15").feature("glob2").active(false);
    model.result("pg15").feature("glob3").set("plotonsecyaxis", true);
    model.result("pg15").run();
    model.result("pg15").feature("glob3").setIndex("expr", "intopA(hd1*nx)*Omega", 0);
    model.result("pg15").run();
    model.result("pg15").feature("glob3").setIndex("unit", "um^3/s", 0);
    model.result("pg15").run();
    model.result("pg15").feature("glob3").setIndex("unit", "mm^3/s", 0);
    model.result("pg15").run();
    model.result("pg15").feature("glob3").setIndex("expr", "intopA(hd1*nx+hd2*ny+hd3*nz)*Omega", 0);
    model.result("pg15").run();

    model.label("04b_MS_LT_C56.mph");

    model.result("pg15").run();
    model.result("pg15").feature("glob3").setIndex("expr", "intopA(lm)*Omega", 1);
    model.result("pg15").feature("glob3").setIndex("expr", "intopA(lm)*Omega*1[mol/(m^2*s)]", 1);
    model.result("pg15").feature("glob3").setIndex("unit", "mm^3/s", 1);
    model.result("pg15").feature("glob1").active(false);
    model.result("pg15").run();
    model.result("pg15").feature("glob3").setIndex("expr", "-intopA(lm)*Omega*1[mol/(m^2*s)]", 1);
    model.result("pg15").run();
    model.result("pg11").feature("vol1").set("expr", "hd1*nx+hd2*ny+hd3*nz");
    model.result("pg11").create("surf1", "Surface");
    model.result("pg11").feature("surf1").set("expr", "hd1*nx+hd2*ny+hd3*nz");
    model.result("pg11").feature("surf1").feature().copy("def1", "pg11/vol1/def1");
    model.result("pg11").feature("surf1").feature().copy("filt1", "pg11/vol1/filt1");
    model.result("pg11").feature("vol1").active(false);
    model.result("pg11").run();
    model.result("pg11").feature("surf1").set("expr", "(hd1*nx+hd2*ny+hd3*nz)*Omega");
    model.result("pg11").run();
    model.result("pg11").feature("surf1").set("unit", "um/s");
    model.result("pg11").run();
    model.result("pg11").feature("surf1").set("expr", "(hd1*nx+hd2*ny+hd3*nz)*Omega*intopA(1)");
    model.result("pg11").run();
    model.result("pg11").feature("surf1").set("expr", "(hd1*nx+hd2*ny+hd3*nz)*Omega");
    model.result("pg11").run();
    model.result("pg11").feature("surf1").set("expr", "(lm)*Omega");
    model.result("pg11").run();
    model.result("pg11").feature().remove("surf1");
    model.result("pg11").feature("vol1").active(true);
    model.result("pg11").feature("vol1").set("expr", "cd");
    model.result("pg11").run();
    model.result("pg11").feature("vol1").set("colortablerev", true);
    model.result("pg11").run();

    model.component("comp1").mesh("mesh2").feature("swe1").feature("dis1").active(false);
    model.component("comp1").mesh("mesh2").feature("map1").feature("dis1").set("numelem", 12);
    model.component("comp1").mesh("mesh2").run();

    model.sol("sol1").runAll();

    model.result("pg11").run();
    model.result("pg15").run();
    model.result("pg14").run();
    model.result("pg14").feature("glob1").remove("unit", 2);
    model.result("pg14").feature("glob1").remove("descr", 2);
    model.result("pg14").feature("glob1").remove("expr", new int[]{2});
    model.result("pg14").feature("glob1").setIndex("expr", "Vs/intopV(1)", 1);
    model.result("pg14").feature("glob1").setIndex("expr", "intopV(Jd-1)/intopV(1)", 0);
    model.result("pg14").run();

    model.label("04b_MS_LT_C56.mph");

    model.sol("sol1").runAll();

    model.result("pg11").run();
    model.result("pg15").run();
    model.result("pg15").feature("glob3").setIndex("expr", "-intopA(lm)*Omega*1[mol/(m^2*s)]*0", 1);
    model.result("pg15").run();
    model.result("pg11").create("surf1", "Surface");
    model.result("pg11").feature("surf1").set("expr", "fluxH");
    model.result("pg11").run();
    model.result("pg11").setIndex("looplevel", 59, 0);
    model.result("pg11").run();

    model.component("comp1").variable("var1").label("Kinematics");

    model.result("pg15").feature("glob3").setIndex("expr", "intopA(hd1*nx+hd2*ny+hd3*nz)*/cd", 0);
    model.result("pg15").feature("glob3").setIndex("expr", "intopA(hd1*nx+hd2*ny+hd3*nz)/cd", 0);
    model.result("pg15").feature("glob3").setIndex("expr", "intopA((hd1*nx+hd2*ny+hd3*nz)/cd*Jd)", 0);
    model.result("pg15").feature("glob3").setIndex("unit", "mm^3/s", 0);
    model.result("pg15").run();
    model.result("pg15").feature("glob3").setIndex("expr", "intopA((hd1*nx+hd2*ny+hd3*nz))", 0);
    model.result("pg15").run();
    model.result("pg15").feature("glob3").setIndex("expr", "intopA((hd1*nx+hd2*ny+hd3*nz))*Omega", 0);
    model.result("pg15").feature("glob3").setIndex("unit", "mm^3/s", 0);
    model.result("pg15").run();
    model.result("pg15").feature("glob3").setIndex("expr", "-intopA((hd1*nx+hd2*ny+hd3*nz))*Omega", 0);
    model.result("pg15").run();
    model.result("pg14").run();
    model.result("pg14").feature("glob1").setIndex("expr", "intopV(Jd-2)/intopV(1)", 0);
    model.result("pg14").run();
    model.result("pg14").feature("glob1").setIndex("expr", "intopV(Jd-J_o)/intopV(1)", 0);
    model.result("pg14").run();
    model.result("pg14").feature("glob1").setIndex("expr", "intopV(Jd-1)/intopV(1)", 0);
    model.result("pg14").run();
    model.result("pg14").feature("glob1").setIndex("expr", "(intopV(J_o)+Vs)/intopV(1)", 1);
    model.result("pg14").run();
    model.result("pg14").feature("glob1").setIndex("expr", "intopV(Jd)/intopV(1)", 0);
    model.result("pg14").run();
    model.result("pg14").feature("glob1").setIndex("expr", "intopV(Omega*cd_o)", 2);
    model.result("pg14").feature("glob1").setIndex("expr", "intopV(J_o-1)/intopV(1)", 2);
    model.result("pg14").run();
    model.result("pg14").feature("glob1").remove("unit", 2);
    model.result("pg14").feature("glob1").remove("descr", 2);
    model.result("pg14").feature("glob1").remove("expr", new int[]{2});
    model.result("pg14").run();

    model.label("04b_MS_LT_C56.mph");

    model.result("pg15").run();
    model.result("pg11").run();
    model.result("pg14").feature("glob1").set("linewidth", 2);
    model.result("pg14").run();
    model.result("pg14").feature("glob1").setIndex("expr", "(intopV(J_o)*0+Vs)/intopV(1)", 1);
    model.result("pg14").run();
    model.result("pg14").feature("glob1").setIndex("expr", "(intopV(J_o)+Vs)/intopV(1)", 1);
    model.result("pg14").run();
    model.result("pg14").feature("glob1").setIndex("expr", "intopV(Jd)/intopV(1)*0", 0);
    model.result("pg14").run();
    model.result("pg14").feature("glob1").setIndex("expr", "(intopV(J_o)*0+Vs)/intopV(1)", 1);
    model.result("pg14").run();
    model.result("pg14").feature("glob1").setIndex("expr", "(intopV(J_o)+Vs)/intopV(1)", 1);
    model.result("pg14").feature("glob1").setIndex("expr", "intopV(Jd-1)/intopV(1)*0", 0);
    model.result("pg14").run();
    model.result("pg14").feature("glob1").setIndex("expr", "intopV(Jd-1)/intopV(1)", 0);
    model.result("pg14").run();
    model.result("pg14").feature("glob1").setIndex("expr", "intopV(Omega*cd)/intopV(1)", 2);
    model.result("pg14").feature("glob1").setIndex("expr", "intopV(Jd)", 0);
    model.result("pg14").feature("glob1").setIndex("expr", "(intopV(J_o)+Vs)", 1);
    model.result("pg14").feature("glob1").setIndex("expr", "intopV(Omega*cd)", 2);
    model.result("pg14").run();
    model.result("pg14").feature("glob1").setIndex("expr", "(intopV(J_o)+Vs)*0", 1);
    model.result("pg14").feature("glob1").setIndex("expr", "intopV(Jd)*0", 0);
    model.result("pg14").run();
    model.result("pg14").feature("glob1").setIndex("expr", "(intopV(J_o)+Vs)", 1);
    model.result("pg14").run();
    model.result("pg14").create("glob2", "Global");
    model.result("pg14").feature("glob2").set("linestyle", "dashed");
    model.result("pg14").feature("glob2").setIndex("expr", "intopV(1)+intop(Omega*cd)", 0);
    model.result("pg14").feature("glob2").setIndex("expr", "", 1);
    model.result("pg14").feature("glob2").setIndex("expr", "intopV(1)", 0);
    model.result("pg14").feature("glob2").setIndex("expr", "+intop(Omega*cd)", 1);
    model.result("pg14").feature("glob2").setIndex("expr", "+intopV(Omega*cd)", 1);
    model.result("pg14").feature("glob2").setIndex("expr", "", 1);
    model.result("pg14").feature("glob2").setIndex("expr", "intopV(1)+intopV(Omega*cd)", 0);
    model.result("pg14").run();
    model.result("pg14").feature("glob2").setIndex("expr", "intopV(Jd)", 1);
    model.result("pg14").run();
    model.result("pg14").feature("glob1").setIndex("expr", "", 1);
    model.result("pg14").feature("glob1").setIndex("expr", "", 2);
    model.result("pg14").feature("glob1").setIndex("expr", "(intopV(J_o)+Vs)", 0);
    model.result("pg14").run();
    model.result("pg14").feature("glob1").active(false);
    model.result("pg14").run();
    model.result("pg14").feature("glob2").setIndex("expr", "", 1);
    model.result("pg14").feature("glob1").setIndex("expr", "intopV(Jd)", 0);
    model.result("pg14").feature("glob1").active(true);
    model.result("pg14").run();
    model.result("pg14").feature("glob1").setIndex("expr", "intopV(Jd)/intopV(1)", 0);
    model.result("pg14").feature("glob2").setIndex("expr", "(intopV(1)+intopV(Omega*cd))/intopV(1)", 0);
    model.result("pg14").run();
    model.result("pg14").setIndex("looplevelinput", "manualindices", 0);
    model.result("pg14").setIndex("looplevelindices", "range(1,1,2)", 0);
    model.result("pg14").run();
    model.result("pg14").setIndex("looplevelindices", "range(1,1,5)", 0);
    model.result("pg14").run();
    model.result("pg14").feature("glob1").setIndex("descr", "Jd", 0);
    model.result("pg14").feature("glob1").setIndex("descr", "", 1);
    model.result("pg14").feature("glob2").setIndex("descr", "Vd+Vsol", 0);
    model.result("pg14").run();
    model.result("pg14").set("legendpos", "upperleft");
    model.result("pg14").run();
    model.result("pg14").create("glob3", "Global");
    model.result("pg14").feature("glob3").setIndex("expr", "intopV(J_o)/intopV(1)", 0);
    model.result("pg14").feature("glob3").setIndex("expr", "(intopV(1)+intopV(Omega*Cd_o))/intopV(1)", 1);
    model.result("pg14").feature("glob3").setIndex("expr", "(intopV(1)+intopV(Omega*cd_o))/intopV(1)", 1);
    model.result("pg14").run();
    model.result("pg14").feature("glob3").setIndex("expr", "(intopV(J_o)+Vs)/intopV(1)", 0);
    model.result("pg14").feature("glob3").setIndex("expr", "", 1);
    model.result("pg14").run();
    model.result("pg14").feature("glob3").setIndex("expr", "(intopV(Jd)+Vs)/intopV(1)", 0);
    model.result("pg14").run();
    model.result("pg14").feature("glob3").setIndex("expr", "(intopV(1)+Vs)/intopV(1)", 0);
    model.result("pg14").run();
    model.result("pg14").feature("glob3").setIndex("expr", "(intopV(J_o)+Vs)/intopV(1)", 0);
    model.result("pg14").run();
    model.result("pg14").setIndex("looplevelindices", "range(1,1,50)", 0);
    model.result("pg14").run();
    model.result("pg14").setIndex("looplevelindices", "range(1,1,100)", 0);
    model.result("pg14").run();
    model.result("pg14").setIndex("looplevelindices", "range(1,1,5)", 0);
    model.result("pg14").run();
    model.result("pg14").feature("glob2").setIndex("descr", "Vd+int(Omega cd)", 0);
    model.result("pg14").run();
    model.result("pg14").setIndex("looplevelinput", "all", 0);
    model.result("pg14").run();
    model.result("pg14").feature("glob3").setIndex("descr", "Vo+Vs", 0);
    model.result("pg14").run();
    model.result("pg14").feature("glob3").set("linewidth", 2);
    model.result("pg14").run();
    model.result("pg14").feature("glob3").set("linemarker", "circle");
    model.result("pg14").run();
    model.result("pg14").feature("glob3").setIndex("expr", "(intopV(J_o)+Vs)/intopV(1)+1", 0);
    model.result("pg14").run();
    model.result("pg14").feature("glob3").setIndex("expr", "(intopV(J_o)+Vs)/intopV(1)", 0);
    model.result("pg14").run();
    model.result("pg14").set("legendpos", "middleright");
    model.result("pg14").run();
    model.result("pg15").run();
    model.result("pg15").feature("glob3").active(false);
    model.result("pg15").feature("glob1").active(true);
    model.result("pg15").run();
    model.result("pg18").run();
    model.result("pg19").run();
    model.result("pg18").feature("lngr2").set("autosolution", false);
    model.result("pg18").feature("lngr2").set("autodescr", true);
    model.result("pg18").run();
    model.result("pg18").feature("lngr2").set("descractive", true);
    model.result("pg18").feature("lngr2").set("descr", "udt");
    model.result("pg18").run();
    model.result("pg18").feature("lngr2").set("autosolution", true);
    model.result("pg18").run();
    model.result("pg18").feature("lngr3").label("Line hs/c*J+ut");
    model.result("pg18").label("1D Plot Spatial field of velocity");
    model.result("pg19").label("1D Plot Velocity at face center");
    model.result("pg19").feature("ptgr2").set("expr", "(hs1/cd*Jd+udt)");
    model.result("pg19").run();
    model.result("pg19").feature("ptgr2").set("expr", "-(hs1/cd*Jd+udt)");
    model.result("pg19").run();
    model.result("pg18").feature("lngr2").set("expr", "-udt");
    model.result("pg18").run();
    model.result("pg18").feature("lngr2").set("expr", "udt");
    model.result("pg18").run();
    model.result("pg17").run();
    model.result("pg17").feature("glob1").setIndex("expr", "aveopA(lm*Omega)*1", 0);
    model.result("pg17").feature("glob1").setIndex("expr", "fluxL/aveopA(area)", 0);
    model.result("pg17").feature("glob1").setIndex("unit", "um^3/s", 0);
    model.result("pg17").run();
    model.result("pg17").feature("glob1").setIndex("expr", "fluxL", 0);
    model.result("pg17").feature("glob1").setIndex("expr", "intopA(area)", 2);
    model.result("pg17").feature("glob1").setIndex("expr", "fluxL/intopA(area)", 0);
    model.result("pg17").feature("glob1").remove("unit", 2);
    model.result("pg17").feature("glob1").remove("descr", 2);
    model.result("pg17").feature("glob1").remove("expr", new int[]{2});
    model.result("pg17").feature("glob1").setIndex("unit", "um/s", 0);
    model.result("pg17").run();
    model.result("pg11").feature("surf1").set("expr", "fluxL");
    model.result("pg11").run();
    model.result("pg11").feature("surf1").set("expr", "fluxL-fluxH");
    model.result("pg11").run();
    model.result("pg11").feature("surf1").set("expr", "fluxH");
    model.result("pg11").run();
    model.result("pg11").feature("surf1").set("expr", "lm");
    model.result("pg11").run();
    model.result("pg11").feature("surf1").set("expr", "lm*Omega");
    model.result("pg11").run();
    model.result("pg11").feature("surf1").set("expr", "hd1*nx+hd2*ny+hd3*nz");
    model.result("pg11").run();
    model.result("pg11").feature("vol1").active(false);
    model.result("pg11").feature("arwv1").active(false);
    model.result("pg11").feature().duplicate("surf2", "surf1");
    model.result("pg11").feature("surf1").feature().copy("filt1", "pg11/vol1/filt1");
    model.result("pg11").feature("surf2").feature().copy("filt1", "pg11/vol1/filt1");
    model.result("pg11").feature("surf2").feature("filt1").set("expr", "y<0");
    model.result("pg11").run();
    model.result("pg11").feature("surf1").set("expr", "lm");
    model.result("pg11").run();

    model.label("04b_MS_LT_C56.mph");

    model.component("comp1").variable("var5").rename("hd1", "hd1_n");
    model.component("comp1").variable("var5").rename("hd2", "hd2_n");
    model.component("comp1").variable("var5").rename("hd3", "hd3_n");
    model.component("comp1").variable("var5").rename("hd1_old", "hd1");
    model.component("comp1").variable("var5").rename("hd2_old", "hd2");
    model.component("comp1").variable("var5").rename("hd3_old", "hd3");
    model.component("comp1").variable("var3").set("fluxH", "0");

    model.sol("sol1").runAll();

    model.result().move("pg12", 7);
    model.result("pg14").run();

    model.component("comp1").variable("var4").set("dmux", "mean(d(mu,x))");
    model.component("comp1").variable("var4").set("dmuy", "mean(d(mu,y))");
    model.component("comp1").variable("var4").set("dmuz", "mean(d(mu,z))");
    model.component("comp1").variable("var4").set("hd1b", "-M11*dmux-M12*dmuy-M13*dmuz");
    model.component("comp1").variable("var4").set("hd2b", "-M11*dmux-M12*dmuy-M13*dmuz");
    model.component("comp1").variable("var4").set("hd3b", "-M13*dmux-M23*dmuy-M33*dmuz");
    model.component("comp1").variable("var4").set("hd2b", "-M12*dmux-M22*dmuy-M23*dmuz");

    model.sol("sol1").updateSolution();

    model.result("pg11").feature("surf2").set("expr", "hd1b*nx+hd2b*ny+hd3b*nz");
    model.result("pg11").run();
    model.result("pg11").setIndex("looplevel", 58, 0);
    model.result("pg11").run();
    model.result("pg11").setIndex("looplevel", 57, 0);
    model.result("pg11").run();
    model.result("pg11").setIndex("looplevel", 56, 0);
    model.result("pg11").run();
    model.result("pg11").setIndex("looplevel", 55, 0);
    model.result("pg11").run();
    model.result("pg11").setIndex("looplevel", 54, 0);
    model.result("pg11").run();
    model.result("pg11").setIndex("looplevel", 53, 0);
    model.result("pg11").run();
    model.result("pg11").setIndex("looplevel", 52, 0);
    model.result("pg11").run();
    model.result("pg11").setIndex("looplevel", 51, 0);
    model.result("pg11").run();
    model.result("pg11").setIndex("looplevel", 50, 0);
    model.result("pg11").run();
    model.result("pg11").setIndex("looplevel", 49, 0);
    model.result("pg11").run();
    model.result("pg11").setIndex("looplevel", 48, 0);
    model.result("pg11").run();
    model.result("pg11").setIndex("looplevel", 47, 0);
    model.result("pg11").run();
    model.result("pg11").setIndex("looplevel", 46, 0);
    model.result("pg11").run();
    model.result("pg11").setIndex("looplevel", 45, 0);
    model.result("pg11").run();
    model.result("pg11").setIndex("looplevel", 44, 0);
    model.result("pg11").run();
    model.result("pg11").setIndex("looplevel", 43, 0);
    model.result("pg11").run();
    model.result("pg11").setIndex("looplevel", 42, 0);
    model.result("pg11").run();
    model.result("pg11").setIndex("looplevel", 41, 0);
    model.result("pg11").run();

    model.component("comp1").view("view1").set("transparency", false);

    model.result("pg11").feature("surf2").set("colortable", "RainbowLight");
    model.result("pg11").run();
    model.result("pg11").setIndex("looplevel", 40, 0);
    model.result("pg11").run();
    model.result("pg11").setIndex("looplevel", 39, 0);
    model.result("pg11").run();
    model.result("pg11").setIndex("looplevel", 38, 0);
    model.result("pg11").run();
    model.result("pg11").setIndex("looplevel", 37, 0);
    model.result("pg11").run();
    model.result("pg11").setIndex("looplevel", 36, 0);
    model.result("pg11").run();
    model.result("pg11").feature("surf2").set("colortable", "Rainbow");
    model.result("pg11").run();

    model.component("comp1").variable("var3").set("fluxH", "-intopA(hd1b*nx+hd2b*ny+hd3b*nz)*Omega");

    model.sol("sol1").runAll();

    model.result("pg14").run();
    model.result("pg14").feature().duplicate("glob4", "glob3");
    model.result("pg14").feature("glob4").setIndex("expr", "(intopV(J_o)+Vh)/intopV(1)", 0);
    model.result("pg14").feature("glob4").setIndex("expr", "(intopV(J_o)+Vd)/intopV(1)", 0);
    model.result("pg14").run();
    model.result("pg14").feature("glob4").setIndex("descr", "Vo+Vd (computed with hd)", 0);
    model.result("pg14").run();
    model.result("pg14").feature("glob3").setIndex("descr", "Vo+Vs (computed with lm)", 0);
    model.result("pg14").run();

    model.label("04b_MS_LT_C56.mph");

    model.result("pg14").run();

    model.component("comp1").variable("var4").descr("dmux", "Derivative at boundary");
    model.component("comp1").variable("var4").descr("hd1b", "Flux at boundary");

    return model;
  }

  public static Model run4(Model model) {

    model.result("pg15").feature("glob1").setIndex("unit", "mm^3/s", 1);
    model.result("pg15").run();
    model.result("pg15").feature("glob1").setIndex("descr", "Solvent Flux (lm)", 0);
    model.result("pg15").feature("glob1").setIndex("descr", "Solvent flux (hd)", 1);
    model.result("pg15").run();
    model.result("pg15").feature("glob2").active(true);
    model.result("pg15").run();
    model.result("pg15").feature().remove("glob3");
    model.result("pg15").feature("glob1").set("linewidth", 2);
    model.result("pg15").feature("glob2").set("linestyle", "dashed");
    model.result("pg15").feature("glob2").set("linewidth", 2);
    model.result("pg15").run();
    model.result("pg15").feature("glob2").set("linecolor", "cyclereset");
    model.result("pg15").run();
    model.result("pg15").feature("glob2").setIndex("descr", "Vs (lm)", 0);
    model.result("pg15").feature("glob2").setIndex("descr", "Vd (hd)", 1);
    model.result("pg15").run();
    model.result("pg17").run();
    model.result("pg18").run();
    model.result("pg19").feature("ptgr2").set("expr", "-(hd1b/cd*Jd+udt)");
    model.result("pg19").run();
    model.result("pg19").feature("ptgr2").set("expr", "-(Fd11*hd1b+Fd13*hd3b)/cd+udt");
    model.result("pg19").run();
    model.result("pg19").feature("ptgr2").set("unit", "um/s");
    model.result("pg19").run();

    model.component("comp1").variable("var4").set("hs1b", "(Fd11*hd1b+Fd12*hd2b+Fd13*hd3b)/Jd");

    model.sol("sol1").updateSolution();

    model.result("pg19").feature("ptgr2").set("expr", "-hs1b/cd*Jd+udt");
    model.result("pg19").run();
    model.result("pg19").feature("ptgr2").set("descr", "-(hs1b/cd*Jd+udt)");
    model.result().duplicate("pg20", "pg19");
    model.result().remove("pg20");
    model.result("pg19").feature().duplicate("ptgr3", "ptgr1");
    model.result("pg19").feature("ptgr3").set("expr", "Omega*lm*1[mol/(m^2*s)]");
    model.result("pg19").feature("ptgr3").set("unit", "um/s");
    model.result("pg19").run();
    model.result("pg19").feature("ptgr3").set("unit", "");
    model.result("pg19").run();
    model.result("pg19").feature("ptgr3").set("expr", "-Omega*lm*1[mol/(m^2*s)]");
    model.result("pg19").feature("ptgr3").set("unit", "um/s");
    model.result("pg19").run();
    model.result("pg18").run();
    model.result("pg19").feature("ptgr3").set("descr", "-Omega*lm");
    model.result("pg19").run();

    model.label("04b_MS_LT_C56.mph");

    model.result("pg12").setIndex("looplevelinput", "manualindices", 0);
    model.result("pg12").setIndex("looplevelindices", "1 40 60 80 100", 0);
    model.result("pg12").run();
    model.result("pg12").feature().duplicate("lngr2", "lngr1");
    model.result("pg12").feature("lngr2").set("linestyle", "dashed");
    model.result("pg12").feature("lngr2").set("linewidth", 2);
    model.result("pg12").feature("lngr1").set("linewidth", 2);
    model.result("pg12").feature("lngr2").set("expr", "ce");
    model.result("pg12").run();
    model.result("pg12").feature("lngr2").set("linemarker", "triangle");
    model.result("pg12").run();
    model.result("pg12").set("twoyaxes", true);
    model.result("pg12").feature("lngr2").set("plotonsecyaxis", true);
    model.result("pg12").run();
    model.result("pg12").feature("lngr2").set("descractive", true);
    model.result("pg12").feature("lngr2").set("descr", "ce");
    model.result("pg12").feature("lngr1").set("descractive", true);
    model.result("pg12").feature("lngr1").set("descr", "cd");
    model.result("pg12").run();
    model.result("pg12").feature("lngr1").set("legend", true);
    model.result("pg12").feature("lngr2").set("legend", true);
    model.result("pg12").run();
    model.result("pg12").feature("lngr2").set("legendmethod", "manual");
    model.result("pg12").feature("lngr2").remove("legends", 0);
    model.result("pg12").feature("lngr2").remove("legends", 0);
    model.result("pg12").feature("lngr2").remove("legends", 0);
    model.result("pg12").feature("lngr2").remove("legends", 0);
    model.result("pg12").feature("lngr2").remove("legends", 0);
    model.result("pg12").feature("lngr2").setIndex("legends", "ce", 0);
    model.result("pg12").feature("lngr1").set("legendmethod", "manual");
    model.result("pg12").feature("lngr1").remove("legends", 0);
    model.result("pg12").feature("lngr1").remove("legends", 0);
    model.result("pg12").feature("lngr1").remove("legends", 0);
    model.result("pg12").feature("lngr1").remove("legends", 0);
    model.result("pg12").feature("lngr1").remove("legends", 0);
    model.result("pg12").feature("lngr1").setIndex("legends", "cd", 0);
    model.result("pg12").run();
    model.result("pg12").set("showlegends", false);
    model.result("pg12").run();
    model.result("pg12").set("titletype", "manual");
    model.result("pg12").set("title", "cd (solid) & ce (dashed) VS x");
    model.result("pg12").feature("lngr1").set("xdata", "expr");
    model.result("pg12").feature("lngr1").set("xdataexpr", "x");
    model.result("pg12").feature("lngr2").set("xdata", "expr");
    model.result("pg12").feature("lngr2").set("xdataexpr", "x");
    model.result("pg12").run();
    model.result("pg12").feature("lngr2").set("xdataexpr", "x+ud");
    model.result("pg12").feature("lngr1").set("xdataexpr", "x+ud");
    model.result("pg12").run();
    model.result("pg12").feature("lngr1").set("xdataexpr", "x");
    model.result("pg12").feature("lngr2").set("xdataexpr", "x");
    model.result("pg12").run();
    model.result("pg11").feature("vol1").active(true);
    model.result("pg11").run();
    model.result("pg11").feature("surf1").active(false);
    model.result("pg11").feature("surf2").active(false);
    model.result("pg11").feature("arwv1").active(true);
    model.result("pg11").run();
    model.result("pg11").setIndex("looplevel", 37, 0);
    model.result("pg11").run();
    model.result("pg11").setIndex("looplevel", 38, 0);
    model.result("pg11").run();
    model.result("pg11").setIndex("looplevel", 57, 0);
    model.result("pg11").run();

    model.component("comp1").view("view1").set("transparency", false);

    model.label("04b_MS_LT_C56.mph");

    model.result("pg11").run();
    model.result("pg12").run();
    model.result("pg12").set("showlegends", true);
    model.result("pg12").set("legendpos", "lowerright");
    model.result("pg12").run();
    model.result("pg12").feature("lngr1").set("legendmethod", "automatic");
    model.result("pg12").run();
    model.result("pg12").feature("lngr1").set("linecolor", "cyclereset");
    model.result("pg12").feature("lngr2").set("linecolor", "cyclereset");
    model.result("pg12").run();
    model.result("pg12").feature("lngr2").set("legendmethod", "automatic");
    model.result("pg12").run();
    model.result("pg12").feature("lngr1").set("linemarker", "circle");
    model.result("pg12").run();
    model.result("pg12").feature("lngr1").set("markers", 6);
    model.result("pg12").run();
    model.result("pg12").feature("lngr1").set("markers", 7);
    model.result("pg12").run();
    model.result("pg12").set("legendpos", "lowermiddle");
    model.result("pg12").run();

    model.label("04b_MS_LT_C56.mph");

    model.result("pg19").run();
    model.result("pg19").feature("ptgr1").set("legendmethod", "automatic");
    model.result("pg19").run();
    model.result("pg19").feature("ptgr1").set("descr", "Gel velocity (udt)");
    model.result("pg19").run();
    model.result("pg19").set("titletype", "manual");
    model.result("pg19")
         .set("title", "Values at Face Center: Gel velocity (udt);  \nLiduid Velocity -(hs1b/cd*Jd+udt); Discharge: -Omega*lm (um/s)");
    model.result("pg19").run();
    model.result("pg19")
         .set("title", "Values at Face Center: Gel velocity (udt);  Liduid Velocity -(hs1b/cd*Jd+udt); Discharge: -Omega*lm (um/s)");
    model.result("pg19").run();
    model.result("pg15").run();
    model.result("pg17").run();
    model.result("pg17").feature("glob1").setIndex("expr", "fluxH/intopA(area)", 2);
    model.result("pg17").run();
    model.result("pg17").feature("glob1").setIndex("unit", "um/s", 2);
    model.result("pg17").run();
    model.result("pg17").feature("glob1").set("allowdescrupdate", false);
    model.result("pg17").feature("glob1").move("expr", new int[]{2}, -1);
    model.result("pg17").feature("glob1").move("unit", new int[]{2}, -1);
    model.result("pg17").feature("glob1").move("descr", new int[]{2}, -1);
    model.result("pg17").feature("glob1").set("allowdescrupdate", true);
    model.result("pg17").feature("glob1").setIndex("descr", "Solvent Velocity fluxL/area", 0);
    model.result("pg17").feature("glob1").setIndex("descr", "Solvent Velocity (fluxL/area)", 0);
    model.result("pg17").feature("glob1").setIndex("descr", "Solvent Velocity (fluxH/area)", 1);
    model.result("pg17").run();
    model.result("pg19").run();
    model.result("pg19").set("xlabelactive", true);
    model.result("pg19").set("ylabelactive", true);
    model.result("pg19").set("ylabel", "um/s");
    model.result("pg19").run();
    model.result("pg19").run();

    model.label("04b_MS_LT_C56.mph");

    model.component("comp1").variable("var4").descr("fm1", "F^* m, first component");
    model.component("comp1").variable("var4").descr("area", "rea change");
    model.component("comp1").variable("var4").descr("area", "Area change");

    model.result("pg11").create("surf3", "Surface");
    model.result("pg11").feature("surf3").set("expr", "area");
    model.result("pg11").feature("surf3").feature().copy("def1", "pg11/vol1/def1");
    model.result("pg11").run();
    model.result("pg11").feature("vol1").active(false);
    model.result("pg11").run();
    model.result("pg11").feature("surf3").set("expr", "area/with(1,area)");
    model.result("pg11").run();
    model.result("pg11").setIndex("looplevel", 111, 0);
    model.result("pg11").run();
    model.result("pg11").feature("surf3").set("expr", "with(1,area)");
    model.result("pg11").run();
    model.result("pg11").feature("surf3").set("expr", "with(2,area)");
    model.result("pg11").run();
    model.result("pg11").feature("surf3").set("expr", "with(1,area)");
    model.result("pg11").run();
    model.result("pg11").feature("surf3").feature("def1").set("scale", 0);
    model.result("pg11").run();
    model.result("pg11").feature("surf3").feature("def1").set("scale", 1);
    model.result("pg11").run();
    model.result().create("pg20", "PlotGroup1D");
    model.result().remove("pg20");
    model.result("pg14").run();
    model.result("pg15").run();
    model.result("pg14").feature("glob2").set("linemarker", "triangle");
    model.result("pg14").run();
    model.result("pg14").feature("glob1").set("linemarker", "square");
    model.result("pg14").feature("glob1").set("markers", 7);
    model.result("pg14").run();
    model.result().create("pg20", "PlotGroup1D");
    model.result("pg20").feature().copy("glob1", "pg14/glob1");
    model.result("pg20").run();
    model.result("pg20").feature("glob1").setIndex("expr", "(intopV(Jd)/intopV(1))^(1/3", 0);
    model.result("pg20").feature("glob1").setIndex("expr", "(intopV(Jd)/intopV(1))^(1/3)", 0);
    model.result("pg20").run();
    model.result("pg20").feature("glob1").setIndex("expr", "intopV(Jd)^(1/3)", 0);
    model.result("pg20").run();
    model.result("pg11").run();
    model.result("pg11").run();
    model.result("pg11").run();
    model.result("pg11").setIndex("looplevel", 1, 0);
    model.result("pg11").run();
    model.result("pg11").setIndex("looplevel", 111, 0);
    model.result("pg11").run();
    model.result("pg11").feature("surf3").set("expr", "area");
    model.result("pg11").run();
    model.result("pg11").setIndex("looplevel", 110, 0);
    model.result("pg11").run();
    model.result("pg11").setIndex("looplevel", 109, 0);
    model.result("pg11").run();
    model.result("pg11").setIndex("looplevel", 108, 0);
    model.result("pg11").run();
    model.result("pg11").setIndex("looplevel", 107, 0);
    model.result("pg11").run();
    model.result("pg11").setIndex("looplevel", 106, 0);
    model.result("pg11").run();
    model.result("pg11").setIndex("looplevel", 105, 0);
    model.result("pg11").run();
    model.result("pg11").setIndex("looplevel", 104, 0);
    model.result("pg11").run();
    model.result("pg11").setIndex("looplevel", 103, 0);
    model.result("pg11").run();
    model.result("pg11").setIndex("looplevel", 102, 0);
    model.result("pg11").run();
    model.result("pg11").setIndex("looplevel", 101, 0);
    model.result("pg11").run();
    model.result("pg11").setIndex("looplevel", 100, 0);
    model.result("pg11").run();
    model.result("pg11").setIndex("looplevel", 99, 0);
    model.result("pg11").run();
    model.result("pg11").setIndex("looplevel", 98, 0);
    model.result("pg11").run();
    model.result("pg11").setIndex("looplevel", 97, 0);
    model.result("pg11").run();
    model.result("pg11").setIndex("looplevel", 96, 0);
    model.result("pg11").run();
    model.result("pg11").setIndex("looplevel", 95, 0);
    model.result("pg11").run();
    model.result("pg11").setIndex("looplevel", 94, 0);
    model.result("pg11").run();
    model.result("pg11").setIndex("looplevel", 93, 0);
    model.result("pg11").run();
    model.result("pg11").setIndex("looplevel", 92, 0);
    model.result("pg11").run();
    model.result("pg11").setIndex("looplevel", 91, 0);
    model.result("pg11").run();
    model.result("pg11").setIndex("looplevel", 90, 0);
    model.result("pg11").run();
    model.result("pg11").setIndex("looplevel", 89, 0);
    model.result("pg11").run();
    model.result("pg11").setIndex("looplevel", 88, 0);
    model.result("pg11").run();
    model.result("pg11").setIndex("looplevel", 87, 0);
    model.result("pg11").run();
    model.result("pg11").setIndex("looplevel", 86, 0);
    model.result("pg11").run();
    model.result("pg11").setIndex("looplevel", 85, 0);
    model.result("pg11").run();
    model.result("pg11").setIndex("looplevel", 84, 0);
    model.result("pg11").run();
    model.result("pg11").setIndex("looplevel", 83, 0);
    model.result("pg11").run();
    model.result("pg11").setIndex("looplevel", 82, 0);
    model.result("pg11").run();
    model.result("pg11").setIndex("looplevel", 81, 0);
    model.result("pg11").run();
    model.result("pg11").setIndex("looplevel", 80, 0);
    model.result("pg11").run();
    model.result("pg11").setIndex("looplevel", 79, 0);
    model.result("pg11").run();
    model.result("pg11").setIndex("looplevel", 78, 0);
    model.result("pg11").run();
    model.result("pg11").setIndex("looplevel", 77, 0);
    model.result("pg11").run();
    model.result("pg11").setIndex("looplevel", 76, 0);
    model.result("pg11").run();
    model.result("pg11").setIndex("looplevel", 75, 0);
    model.result("pg11").run();
    model.result("pg11").setIndex("looplevel", 74, 0);
    model.result("pg11").run();
    model.result("pg11").setIndex("looplevel", 73, 0);
    model.result("pg11").run();
    model.result("pg11").setIndex("looplevel", 72, 0);
    model.result("pg11").run();
    model.result("pg11").setIndex("looplevel", 71, 0);
    model.result("pg11").run();
    model.result("pg11").setIndex("looplevel", 70, 0);
    model.result("pg11").run();
    model.result("pg11").setIndex("looplevel", 69, 0);
    model.result("pg11").run();
    model.result("pg11").setIndex("looplevel", 68, 0);
    model.result("pg11").run();
    model.result("pg11").setIndex("looplevel", 67, 0);
    model.result("pg11").run();
    model.result("pg11").setIndex("looplevel", 66, 0);
    model.result("pg11").run();
    model.result("pg11").setIndex("looplevel", 65, 0);
    model.result("pg11").run();
    model.result("pg11").feature("surf3").label("Surface Arera change");
    model.result("pg11").feature("surf3").label("Surface Area change");
    model.result("pg11").run();
    model.result("pg11").run();

    model.label("04b_MS_LT_C56.mph");

    model.result("pg14").run();
    model.result("pg15").run();
    model.result("pg15").feature("glob2").setIndex("descr", "Vh (hd)", 1);
    model.result("pg15").run();
    model.result("pg17").run();
    model.result("pg18").run();
    model.result("pg19").run();
    model.result("pg19").feature("ptgr3").set("expr", "-Omega*lm*1[mol/(m^2*s)]/area");
    model.result("pg19").run();
    model.result("pg19").feature("ptgr3").set("expr", "-Omega*lm*1[mol/(m^2*s)]");
    model.result("pg19").run();
    model.result("pg11").run();
    model.result("pg11").setIndex("looplevel", 1, 0);
    model.result("pg11").run();
    model.result("pg11").setIndex("looplevel", 111, 0);
    model.result("pg11").run();
    model.result("pg11").setIndex("looplevel", 47, 0);
    model.result("pg11").run();

    model.label("04b_MS_LT_C56.mph");

    model.result("pg11").run();
    model.result("pg11").setIndex("looplevel", 111, 0);
    model.result("pg11").run();
    model.result("pg15").run();

    model.component("comp1").variable().create("var6");
    model.component("comp1").variable("var6").selection().geom("geom1", 3);
    model.component("comp1").variable("var6").selection().set(1);
    model.component("comp1").variable("var6").label("Variables Volume");
    model.component("comp1").variable("var6").set("hd1t", "-M11*dtang(mu,x)-M12*dtang(mu,y)-M13*dtang(mu,z)");
    model.component("comp1").variable("var6").set("hd2t", "-M12*dtang(mu,x)-M22*dtang(mu,y)-M23*dtang(mu,z)");
    model.component("comp1").variable("var6").set("hd3t", "-M13*dtang(mu,x)-M23*dtang(mu,y)-M33*dtang(mu,z)");
    model.component("comp1").variable("var3").set("fluxHt", "-intopA(hd1t*nx+hd2t*ny+hd3t*nz)*Omega");
    model.component("comp1").variable("var5").remove("hd3_n");
    model.component("comp1").variable("var5").remove("hd1_n");
    model.component("comp1").variable("var5").remove("hd2_n");

    model.component("comp1").physics("ge").feature("ge1").setIndex("name", "Vdh", 2, 0);
    model.component("comp1").physics("ge").feature("ge1").setIndex("equation", "", 2, 0);
    model.component("comp1").physics("ge").feature("ge1").setIndex("initialValueU", 0, 2, 0);
    model.component("comp1").physics("ge").feature("ge1").setIndex("initialValueUt", 0, 2, 0);
    model.component("comp1").physics("ge").feature("ge1").setIndex("description", "", 2, 0);
    model.component("comp1").physics("ge").feature("ge1").setIndex("equation", "Vdht-fluxHt", 2, 0);

    model.component("comp1").variable("var6").rename("hd1t", "hd1c");
    model.component("comp1").variable("var6").rename("hd2t", "hd2c");
    model.component("comp1").variable("var6").rename("hd3t", "hd3c");
    model.component("comp1").variable("var3").set("fluxHt", "-intopA(hd1c*nx+hd2c*ny+hd3c*nz)*Omega");
    model.component("comp1").variable("var3").rename("fluxHt", "fluxHc");

    model.component("comp1").physics("ge").feature("ge1").setIndex("equation", "Vdht-fluxHc", 2, 0);

    model.sol("sol1").runAll();

    model.result("pg15").run();
    model.result("pg14").run();
    model.result("pg14").feature().duplicate("glob5", "glob4");
    model.result("pg14").feature("glob5").setIndex("expr", "(intopV(J_o)+Vdc)/intopV(1)", 0);
    model.result("pg14").feature("glob5").setIndex("expr", "(intopV(J_o)+Vdh)/intopV(1)", 0);
    model.result("pg14").run();
    model.result("pg14").feature("glob5").set("linewidth", 2);
    model.result("pg14").feature("glob5").setIndex("descr", "Vo+Vd (computed with hd dtang)", 0);
    model.result("pg14").feature("glob4").setIndex("descr", "Vo+Vd (computed with hd mean)", 0);
    model.result("pg14").feature("glob5").set("linestyle", "dashed");
    model.result("pg14").run();
    model.result("pg14").run();

    model.component("comp1").variable("var6").label("Variables Volume dtang");

    model.label("04b_MS_LT_C56_ed.mph");

    model.sol("sol1").runAll();

    model.result("pg11").run();
    model.result("pg14").run();

    model.component("comp1").variable("var5").rename("hd1", "hd1_old");
    model.component("comp1").variable("var5").rename("hd2", "hd2_old");
    model.component("comp1").variable("var5").rename("hd3", "hd3_old");
    model.component("comp1").variable("var6").rename("hd1c", "hd1");
    model.component("comp1").variable("var6").rename("hd2c", "hd2");
    model.component("comp1").variable("var6").rename("hd3c", "hd3");
    model.component("comp1").variable("var3").set("fluxHc", "-intopA(hd1*nx+hd2*ny+hd3*nz)*Omega");

    model.sol("sol1").runAll();

    model.result("pg14").run();

    model.component("comp1").variable("var5").set("hd1", "-M11*dtang(mu,x)-M12*dtang(mu,y)-M13*dtang(mu,z)");
    model.component("comp1").variable("var5").set("hd2", "-M12*dtang(mu,x)-M22*dtang(mu,y)-M23*dtang(mu,z)");
    model.component("comp1").variable("var5").set("hd3", "-M13*dtang(mu,x)-M23*dtang(mu,y)-M33*dtang(mu,z)");
    model.component("comp1").variable("var5").remove(new String[]{"hd1_old", "hd2_old", "hd3_old"});
    model.component("comp1").variable().remove("var6");

    model.sol("sol1").runAll();

    model.result("pg14").run();

    model.label("04b_MS_LT_C56_ed2.mph");

    model.result("pg14").run();

    model.component("comp1").variable("var5").selection().geom("geom1", 3);
    model.component("comp1").variable("var5").selection().all();

    model.sol("sol1").runAll();

    model.result("pg14").run();

    model.component("comp1").variable("var5").selection().global();

    model.sol("sol1").runAll();

    model.result("pg14").run();

    model.component("comp1").variable("var5").selection().geom("geom1", 3);
    model.component("comp1").variable("var5").selection().all();

    model.sol("sol1").runAll();

    model.result("pg14").run();
    model.result("pg15").run();
    model.result("pg17").run();

    model.label("04b_MS_LT_C60.mph");

    model.result("pg14").run();

    model.component("comp1").variable("var3").descr("fluxH", "Flux boundary hd");
    model.component("comp1").variable("var3").descr("fluxHc", "Flux dtang hd");
    model.component("comp1").variable("var3").descr("fluxL", "Flux Lagrange multiplier");
    model.component("comp1").variable("var3").descr("fluxH", "Flux hd=mean(d(mu,x)");
    model.component("comp1").variable("var3").descr("fluxHc", "Flux hd=dtang(mu,x)");
    model.component("comp1").variable("var3").descr("fluxH", "Flux hd=mean(d(mu,x))");

    model.result("pg14").run();
    model.result("pg15").run();
    model.result().move("pg17", 3);
    model.result("pg17").run();
    model.result("pg11").feature("vol1").set("expr", "area");
    model.result("pg11").feature("vol1").active(true);
    model.result("pg11").run();
    model.result("pg11").feature("surf3").feature().copy("filt1", "pg11/vol1/filt1");
    model.result("pg11").feature("surf3").feature("filt1").set("expr", "y<0");
    model.result("pg11").run();

    model.component("comp1").view("view1").set("transparency", true);

    model.result("pg11").feature("vol1").set("colortabletrans", "none");
    model.result("pg11").run();

    model.component("comp1").view("view1").set("transparency", false);

    model.component("comp1").variable("var1").rename("area", "area_e1");
    model.component("comp1").variable("var1").descr("area_e1", "|F^* e1|");

    model.result("pg11").feature("vol1").set("expr", "cd");
    model.result("pg11").run();
    model.result("pg11").feature("vol1").set("colortabletrans", "reverse");
    model.result("pg11").run();
    model.result("pg11").run();
    model.result("pg14").run();

    model.sol("sol1").updateSolution();

    model.result("pg17").run();
    model.result("pg14").run();
    model.result("pg14").set("legendpos", "lowerright");
    model.result("pg14").run();
    model.result("pg14").feature().move("glob5", 3);
    model.result("pg14").run();
    model.result("pg14").feature("glob4").set("markers", 7);
    model.result("pg14").run();
    model.result("pg14").feature("glob5").set("linemarker", "plus");
    model.result("pg14").run();
    model.result("pg14").feature("glob5").set("linemarker", "star");
    model.result("pg14").run();
    model.result("pg14").feature("glob5").set("linemarker", "asterisk");
    model.result("pg14").run();
    model.result("pg15").run();
    model.result("pg15").feature("glob1").setIndex("expr", "fluxHc", 2);
    model.result("pg15").run();
    model.result("pg15").feature("glob1").setIndex("unit", "mm^3/s", 2);
    model.result("pg15").run();
    model.result("pg15").feature("glob1").setIndex("descr", "Flux hd=mean(d(mu,x))", 1);
    model.result("pg15").run();
    model.result("pg15").feature("glob1").set("linemarker", "cycle");
    model.result("pg15").run();
    model.result("pg15").feature("glob1").set("linemarker", "none");
    model.result("pg15").run();
    model.result("pg15").feature("glob1").set("allowdescrupdate", false);
    model.result("pg15").feature("glob1").move("expr", new int[]{2}, -1);
    model.result("pg15").feature("glob1").move("unit", new int[]{2}, -1);
    model.result("pg15").feature("glob1").move("descr", new int[]{2}, -1);
    model.result("pg15").feature("glob1").set("allowdescrupdate", true);
    model.result("pg15").feature("glob1").remove("unit", 2);
    model.result("pg15").feature("glob1").remove("descr", 2);
    model.result("pg15").feature("glob1").remove("expr", new int[]{2});
    model.result("pg15").run();
    model.result("pg17").run();
    model.result("pg17").feature("glob1").setIndex("expr", "fluxHc/intopA(area)", 1);
    model.result("pg17").feature("glob1").setIndex("descr", "Solvent Velocity (fluxHc/area)", 1);
    model.result("pg17").run();
    model.result("pg17").feature("glob1").setIndex("descr", "fluxL/area", 0);
    model.result("pg17").feature("glob1").setIndex("descr", "fluxHc/area", 1);
    model.result("pg17").run();
    model.result("pg17").set("yseclabelactive", true);
    model.result("pg17").set("yseclabel", "mu (J/mol)");
    model.result("pg17").run();
    model.result("pg16").run();
    model.result("pg18").run();
    model.result("pg19").run();
    model.result("pg19").feature("ptgr3").set("expr", "-Omega*lm*1[mol/(m^2*s)]/area");
    model.result("pg19").run();
    model.result("pg19").feature("ptgr3").set("legendmethod", "automatic");
    model.result("pg19").feature("ptgr3").set("descr", "-Omega*lm/area");
    model.result("pg19").run();
    model.result("pg19").run();
    model.result().move("pg19", 4);
    model.result("pg15").feature("glob1").setIndex("descr", "Discharge (lm)", 0);
    model.result("pg15").feature("glob1").setIndex("descr", "Discharge (dtang)", 1);
    model.result("pg15").run();
    model.result("pg15").set("legendpos", "middleleft");
    model.result("pg15").run();
    model.result("pg15").set("legendpos", "middleright");
    model.result("pg15").run();
    model.result("pg15").set("legendpos", "middleleft");
    model.result("pg15").run();

    model.label("04b_MS_LT_C60.mph");

    model.result("pg14").run();

    model.component("comp1").variable("var3").rename("fluxL", "fluxLm");
    model.component("comp1").variable("var3").rename("fluxHc", "fluxHd");
    model.component("comp1").variable("var3").rename("fluxH", "fluxHb");

    model.component("comp1").physics("ge").feature("ge1").setIndex("equation", "Vst-fluxLm", 0, 0);
    model.component("comp1").physics("ge").feature("ge1").setIndex("equation", "Vdt-fluxHd", 1, 0);
    model.component("comp1").physics("ge").feature("ge1").setIndex("equation", "Vdht-fluxHb", 2, 0);
    model.component("comp1").physics("ge").feature("ge1").setIndex("name", "VL", 0, 0);
    model.component("comp1").physics("ge").feature("ge1").setIndex("name", "VD", 1, 0);
    model.component("comp1").physics("ge").feature("ge1").setIndex("name", "VB", 2, 0);
    model.component("comp1").physics("ge").feature("ge1").setIndex("equation", "VLt-fluxLm", 0, 0);
    model.component("comp1").physics("ge").feature("ge1").setIndex("equation", "VDt-fluxHd", 1, 0);
    model.component("comp1").physics("ge").feature("ge1").setIndex("equation", "VBht-fluxHb", 2, 0);
    model.component("comp1").physics("ge").feature("ge1").setIndex("name", "Vd", 1, 0);
    model.component("comp1").physics("ge").feature("ge1").setIndex("name", "Vb", 2, 0);
    model.component("comp1").physics("ge").feature("ge1").setIndex("equation", "Vbt-fluxHb", 2, 0);
    model.component("comp1").physics("ge").feature("ge1").setIndex("equation", "Vdt-fluxHd", 1, 0);
    model.component("comp1").physics("ge").feature("ge1").setIndex("equation", "Vlt-fluxLm", 0, 0);
    model.component("comp1").physics("ge").feature("ge1").setIndex("name", "Vl", 0, 0);
    model.component("comp1").physics("ge").feature("ge1").setIndex("name", "Vm", 0, 0);
    model.component("comp1").physics("ge").feature("ge1").setIndex("equation", "Vmt-fluxLm", 0, 0);

    model.sol("sol1").runAll();

    model.result("pg14").feature("glob3").setIndex("expr", "(intopV(J_o)+Vm)/intopV(1)", 0);
    model.result("pg14").feature("glob5").setIndex("expr", "(intopV(J_o)+Vd)/intopV(1)", 0);
    model.result("pg14").feature("glob4").setIndex("expr", "(intopV(J_o)+Vb)/intopV(1)", 0);
    model.result("pg14").run();

    model.component("comp1").variable("var3").rename("fluxHd", "fluxHg");

    model.component("comp1").physics("ge").feature("ge1").setIndex("equation", "Vdt-fluxHg", 1, 0);

    model.sol("sol1").runAll();

    model.result("pg14").run();
    model.result("pg14").run();

    model.component("comp1").variable().duplicate("var6", "var5");
    model.component("comp1").variable("var6").label("Constitutive with d operator");
    model.component("comp1").variable("var6").remove("cd");
    model.component("comp1").variable("var6").remove("mu");
    model.component("comp1").variable("var6").rename("hd1", "hdd1");
    model.component("comp1").variable("var6").set("hdd1", "-M11*d(mu,x)-M12*d(mu,y)-M13*d(mu,z)");
    model.component("comp1").variable("var6").set("hd2", "-M12*d(mu,x)-M22*d(mu,y)-M23*d(mu,z)");
    model.component("comp1").variable("var6").set("hd3", "-M13*d(mu,x)-M23*d(mu,y)-M33*d(mu,z)");
    model.component("comp1").variable("var6").rename("hd2", "hdd2");
    model.component("comp1").variable("var6").rename("hd3", "hdd3");
    model.component("comp1").variable("var6").remove("M11");
    model.component("comp1").variable("var6").remove("M12");
    model.component("comp1").variable("var6").remove("M13");
    model.component("comp1").variable("var6").remove("M22");
    model.component("comp1").variable("var6").remove("M23");
    model.component("comp1").variable("var6").remove("M33");
    model.component("comp1").variable("var6").remove("Sd11");
    model.component("comp1").variable("var6").remove("Sd12");
    model.component("comp1").variable("var6").remove("Sd13");
    model.component("comp1").variable("var6").remove("Sd21");
    model.component("comp1").variable("var6").remove("Sd22");
    model.component("comp1").variable("var6").remove("Sd23");
    model.component("comp1").variable("var6").remove("Sd31");
    model.component("comp1").variable("var6").remove("Sd32");
    model.component("comp1").variable("var6").remove("Sd33");
    model.component("comp1").variable("var6").remove("T11");
    model.component("comp1").variable("var6").remove("T12");
    model.component("comp1").variable("var6").remove("T13");
    model.component("comp1").variable("var6").remove("T22");
    model.component("comp1").variable("var6").remove("T23");
    model.component("comp1").variable("var6").remove("T33");
    model.component("comp1").variable("var6").remove("sphT");
    model.component("comp1").variable("var6").remove("devT11");
    model.component("comp1").variable("var6").remove("devT22");

    return model;
  }

  public static Model run5(Model model) {
    model.component("comp1").variable("var6").remove("devT33");
    model.component("comp1").variable("var6").remove("devT12");
    model.component("comp1").variable("var6").remove("devT13");
    model.component("comp1").variable("var6").remove("devT23");
    model.component("comp1").variable("var6").remove("hs1");
    model.component("comp1").variable("var6").remove("hs2");
    model.component("comp1").variable("var6").remove("hs3");

    model.sol("sol1").updateSolution();

    model.result("pg11").feature("surf3").set("expr", "hd1");
    model.result("pg11").run();
    model.result("pg11").feature("surf3").set("expr", "hdd1");
    model.result("pg11").run();

    model.component("comp1").variable("var6").selection().global();

    model.sol("sol1").updateSolution();

    model.result("pg11").run();
    model.result("pg11").feature("surf3").set("expr", "hd1");
    model.result("pg11").run();
    model.result("pg11").feature("surf3").set("expr", "hd1b");
    model.result("pg11").run();
    model.result("pg11").feature("surf3").set("expr", "area");
    model.result("pg11").run();

    model.label("04b_MS_LT_C60.mph");

    model.component("comp1").physics("w2").feature("wc1").selection().set(1, 2, 3, 5, 6);
    model.component("comp1").physics("wb").selection().set(1, 2, 3, 5, 6);
    model.component("comp1").physics("ge").active(false);

    model.sol("sol1").runAll();

    model.result("pg11").run();
    model.result("pg11").setIndex("looplevel", 2, 0);
    model.result("pg11").run();
    model.result("pg11").setIndex("looplevel", 27, 0);
    model.result("pg11").run();
    model.result("pg11").feature("surf3").active(false);
    model.result("pg11").run();
    model.result("pg11").feature("arwv1").set("expr", new String[]{"hd1", "hd2", "hd3"});
    model.result("pg11").run();
    model.result("pg11").feature("arwv1").set("expr", new String[]{"-hd1", "-hd2", "-hd3"});
    model.result("pg11").run();
    model.result("pg11").feature("arwv1").set("expr", new String[]{"hd1", "hd2", "hd3"});
    model.result("pg11").run();
    model.result("pg11").setIndex("looplevel", 28, 0);
    model.result("pg11").run();
    model.result("pg11").setIndex("looplevel", 29, 0);
    model.result("pg11").run();
    model.result("pg11").setIndex("looplevel", 30, 0);
    model.result("pg11").run();
    model.result("pg11").setIndex("looplevel", 31, 0);
    model.result("pg11").run();
    model.result("pg11").setIndex("looplevel", 32, 0);
    model.result("pg11").run();
    model.result("pg11").setIndex("looplevel", 33, 0);
    model.result("pg11").run();
    model.result("pg11").setIndex("looplevel", 34, 0);
    model.result("pg11").run();
    model.result("pg11").setIndex("looplevel", 35, 0);
    model.result("pg11").run();
    model.result("pg11").setIndex("looplevel", 36, 0);
    model.result("pg11").run();
    model.result("pg11").setIndex("looplevel", 37, 0);
    model.result("pg11").run();
    model.result("pg11").setIndex("looplevel", 38, 0);
    model.result("pg11").run();
    model.result("pg11").setIndex("looplevel", 66, 0);
    model.result("pg11").run();
    model.result("pg11").setIndex("looplevel", 67, 0);
    model.result("pg11").run();
    model.result("pg11").setIndex("looplevel", 68, 0);
    model.result("pg11").run();
    model.result("pg11").setIndex("looplevel", 69, 0);
    model.result("pg11").run();
    model.result("pg11").setIndex("looplevel", 70, 0);
    model.result("pg11").run();
    model.result("pg11").setIndex("looplevel", 71, 0);
    model.result("pg11").run();
    model.result("pg11").setIndex("looplevel", 72, 0);
    model.result("pg11").run();
    model.result("pg11").setIndex("looplevel", 73, 0);
    model.result("pg11").run();
    model.result("pg11").setIndex("looplevel", 74, 0);
    model.result("pg11").run();
    model.result("pg11").setIndex("looplevel", 75, 0);
    model.result("pg11").run();
    model.result("pg11").setIndex("looplevel", 76, 0);
    model.result("pg11").run();
    model.result("pg11").setIndex("looplevel", 77, 0);
    model.result("pg11").run();
    model.result("pg11").setIndex("looplevel", 78, 0);
    model.result("pg11").run();
    model.result("pg11").setIndex("looplevel", 79, 0);
    model.result("pg11").run();
    model.result("pg11").setIndex("looplevel", 80, 0);
    model.result("pg11").run();
    model.result("pg11").setIndex("looplevel", 81, 0);
    model.result("pg11").run();
    model.result("pg11").setIndex("looplevel", 82, 0);
    model.result("pg11").run();
    model.result("pg11").setIndex("looplevel", 83, 0);
    model.result("pg11").run();
    model.result("pg11").setIndex("looplevel", 84, 0);
    model.result("pg11").run();
    model.result("pg11").setIndex("looplevel", 85, 0);
    model.result("pg11").run();
    model.result("pg11").setIndex("looplevel", 86, 0);
    model.result("pg11").run();
    model.result("pg11").setIndex("looplevel", 87, 0);
    model.result("pg11").run();
    model.result("pg11").setIndex("looplevel", 88, 0);
    model.result("pg11").run();
    model.result("pg11").setIndex("looplevel", 89, 0);
    model.result("pg11").run();
    model.result("pg11").setIndex("looplevel", 90, 0);
    model.result("pg11").run();
    model.result("pg11").setIndex("looplevel", 91, 0);
    model.result("pg11").run();
    model.result("pg11").setIndex("looplevel", 111, 0);
    model.result("pg11").run();
    model.result("pg11").setIndex("looplevel", 110, 0);
    model.result("pg11").run();
    model.result("pg11").setIndex("looplevel", 109, 0);
    model.result("pg11").run();
    model.result("pg11").setIndex("looplevel", 108, 0);
    model.result("pg11").run();

    model.component("comp1").physics("wb").selection().set(1, 2, 5, 6);
    model.component("comp1").physics("w2").feature("wc1").selection().set(1, 2, 5, 6);

    model.sol("sol1").runAll();

    model.result("pg11").run();
    model.result("pg18").run();
    model.result("pg18").create("ptgr1", "PointGraph");
    model.result().dataset().create("cpt1", "CutPoint3D");
    model.result().dataset("cpt1").set("pointx", "L/2");
    model.result().dataset("cpt1").set("pointy", 0);
    model.result().dataset("cpt1").set("snapping", "boundary");
    model.result().dataset("cpt1").set("pointz", 0);
    model.result("pg18").feature("ptgr1").set("data", "cpt1");
    model.result("pg18").feature("ptgr1").set("xdata", "expr");
    model.result("pg18").feature("ptgr1").set("expr", "udt");
    model.result("pg18").feature("ptgr1").set("xdataexpr", "x+ud");
    model.result("pg18").feature("ptgr1").set("linestyle", "dashed");
    model.result("pg18").feature("ptgr1").set("linemarker", "circle");
    model.result("pg18").feature("ptgr1").set("markerpos", "datapoints");
    model.result("pg18").run();
    model.result("pg18").feature("ptgr1").set("unit", "um/s");
    model.result("pg18").run();
    model.result("pg18").feature("ptgr1").setIndex("looplevelinput", "manualindices", 0);
    model.result("pg18").feature("ptgr1").setIndex("looplevelindices", "1 40 43 44 45 50 60", 0);
    model.result("pg18").run();

    model.component("comp1").physics("w2").feature("wc1").selection().all();
    model.component("comp1").physics("wb").selection().all();
    model.component("comp1").physics("ge").active(true);

    model.sol("sol1").runAll();

    model.result("pg11").run();
    model.result("pg18").run();
    model.result("pg18").feature("ptgr1").set("expr", "-udt");
    model.result("pg18").run();
    model.result("pg18").feature("ptgr1").set("expr", "-udt*2");
    model.result("pg18").run();
    model.result("pg18").feature("ptgr1").set("expr", "-udt");
    model.result("pg18").run();
    model.result("pg18").feature("ptgr1").set("expr", "udt");
    model.result("pg18").run();
    model.result("pg15").feature("glob1").setIndex("expr", "fluxLm", 0);
    model.result("pg15").feature("glob1").setIndex("expr", "fluxHg", 1);
    model.result("pg15").feature("glob1").setIndex("unit", "um^3/s", 0);
    model.result("pg15").feature("glob1").setIndex("unit", "um^3/s", 1);
    model.result("pg15").feature("glob2").setIndex("expr", "Vm", 0);
    model.result("pg15").feature("glob2").setIndex("descr", "Vh (dtang)", 1);
    model.result("pg15").run();
    model.result("pg17").feature("glob1").setIndex("expr", "fluxLm/intopA(area)", 0);
    model.result("pg17").feature("glob1").setIndex("expr", "fluxHg/intopA(area)", 1);
    model.result("pg17").run();
    model.result("pg17").feature("glob1").setIndex("unit", "um/s", 1);
    model.result("pg17").feature("glob1").setIndex("unit", "um/s", 0);
    model.result("pg17").run();

    model.label("04b_MS_LT_C60.mph");

    model.param().set("lam_o", "100");

    model.sol("sol1").runFromTo("st1", "v1");

    model.result("pg11").run();
    model.result("pg11").feature("vol1").set("expr", "ud");
    model.result("pg11").run();

    model.component("comp1").physics("w").feature("init1").set("ud", "(lam_o-1)*x");
    model.component("comp1").physics("w").feature("init1").set("vd", "(lam_o-1)*y");
    model.component("comp1").physics("w").feature("init1").set("wd", "(lam_o-1)*z");

    model.sol("sol1").runFromTo("st1", "v1");

    model.result("pg11").run();

    model.param().set("lam_o", "120");
    model.param().set("Gd", "1e6[J/m^3]");
    model.param().set("lam_o", "2.135");
    model.param().set("mu_end", "-1[J/mol]");

    model.component("comp1").mesh("mesh2").feature("map1").feature("dis1").set("numelem", 6);

    model.sol("sol1").runAll();

    model.result("pg11").run();
    model.result("pg11").setIndex("looplevel", 111, 0);
    model.result("pg11").run();
    model.result("pg11").setIndex("looplevel", 1, 0);
    model.result("pg11").run();
    model.result("pg11").setIndex("looplevel", 2, 0);
    model.result("pg11").run();
    model.result("pg11").setIndex("looplevel", 3, 0);
    model.result("pg11").run();
    model.result("pg11").setIndex("looplevel", 4, 0);
    model.result("pg11").run();
    model.result("pg11").setIndex("looplevel", 5, 0);
    model.result("pg11").run();
    model.result("pg11").setIndex("looplevel", 6, 0);
    model.result("pg11").run();
    model.result("pg11").setIndex("looplevel", 7, 0);
    model.result("pg11").run();
    model.result("pg11").setIndex("looplevel", 8, 0);
    model.result("pg11").run();
    model.result("pg14").run();

    model.label("04b_MS_LT_C60_Drying.mph");

    model.result("pg14").run();
    model.result("pg14").set("axislimits", true);
    model.result("pg14").set("xmax", "1e6");
    model.result("pg14").run();
    model.result("pg14").set("xmax", "2e5");
    model.result("pg14").run();
    model.result("pg14").set("xmin", 0);
    model.result("pg14").run();

    model.param().create("par2");
    model.param().remove(new String[]{"lam_o", "J_o", "p_o", "mu_o", "cd_o", "T_half", "Tc"});
    model.param().remove("mu_end");

//    To import content from file, use:
//    model.param("par2").loadFile("FILENAME");
    model.param("par2").set("lam_o", "2.135", "Initial stretch (swollen)");
    model.param("par2").set("J_o", "lam_o^3", "Initial volume change");
    model.param("par2").set("p_o", "Gd/lam_o", "Initial pressure");
    model.param("par2")
         .set("mu_o", "p_o*Omega+R*T*(log( (J_o-1)/J_o)+chi/J_o^2+1/J_o)", "Initial chemical potential");
    model.param("par2").set("cd_o", "(J_o-1)/Omega", "Initial concentration (dry-density)");
    model.param("par2").set("T_half", "500[s]", "Use this for parametric analysis");
    model.param("par2").set("Tc", "T_half/log(2)", "Characteristic time");
    model.param("par2").set("mu_end", "-1[J/mol]", "Final chemical potential");

    model.sol("sol1").runAll();

    model.result("pg11").run();

    model
         .description("range(0,5,1e1) range(1.5*1e1,0.5*1e1,1e2) range(1.5*1e2,0.5*1e2,1e3) range(1.5*1e3,0.5*1e3,1e4) range(1.5*1e4,0.5*1e4,1e5) range(1.5*1e5,0.5*1e5,1e6) range(1.5*1e6,0.5*1e6,1e7)");

    model.study("std1").feature("time").set("tlist", "0 10^{range(log10(1),1/100,log10(Tc*10))}");

    model.sol("sol1").runAll();

    model.result("pg11").run();
    model.result("pg11").setIndex("looplevel", 1, 0);
    model.result("pg11").run();
    model.result("pg11").setIndex("looplevel", 387, 0);
    model.result("pg11").run();
    model.result("pg11").setIndex("looplevel", 1, 0);
    model.result("pg11").run();
    model.result("pg11").setIndex("looplevel", 387, 0);
    model.result("pg11").run();
    model.result("pg14").run();
    model.result("pg14").set("axislimits", false);
    model.result("pg14").run();

    model.label("04b_MS_LT_C60_Drying.mph");

    model.sol("sol1").runAll();

    model.result("pg14").run();
    model.result("pg14").create("ptgr1", "PointGraph");
    model.result("pg14").feature("ptgr1").selection().set(2);
    model.result("pg14").feature("ptgr1").set("expr", "mu_ext");
    model.result("pg14").set("twoyaxes", true);
    model.result("pg14").feature("ptgr1").set("plotonsecyaxis", true);
    model.result("pg14").run();
    model.result("pg14").feature("ptgr1").set("linestyle", "dashed");
    model.result("pg14").feature("ptgr1").set("linecolor", "black");
    model.result("pg14").feature("ptgr1").set("linewidth", 2);
    model.result("pg14").run();
    model.result("pg14").set("legendpos", "upperright");
    model.result("pg14").run();

    model.param("par2").set("mu_end", "-2[J/mol]");
    model.param("par2").set("Td", "L^2/D");
    model.param("par2").descr("Td", "Diffusion time");
    model.param("par2").set("Tf", "Td*1e2");

    model.study("std1").feature("time").set("tlist", "0 10^{range(log10(1),1/100,log10(Tf/1[s]*10))}");

    model.sol("sol1").runAll();

    model.result("pg11").run();
    model.result("pg11").setIndex("looplevel", 602, 0);
    model.result("pg11").run();
    model.result("pg14").run();

    model.param("par2").set("Tf", "Td*3e2");

    model.study("std1").feature("time").set("tlist", "0 10^{range(log10(1),1/100,log10(Tf/1[s]))}");
    model.study("std1").feature("time").set("plot", true);

    model.sol("sol1").runAll();

    model.result("pg14").run();

    model.param("par2").set("T_half", "1e3[s]");
    model.param().rename("Tc", "Tmu");

    model.component("comp1").variable("var2").set("mu_expo", "mu_o+(mu_end-mu_o)*(1-exp(-t/Tmu))");

    model.param("par2").descr("Tmu", "Characteristic time for mu");
    model.param("par2").descr("Tf", "Final time");

    model.sol("sol1").runAll();

    model.result("pg11").run();
    model.result("pg14").run();

    model.param("par2").set("mu_end", "-10[J/mol]");

    model.sol("sol1").runAll();

    model.result("pg11").run();
    model.result("pg11").setIndex("looplevel", 1, 0);
    model.result("pg11").run();
    model.result("pg14").run();

    model.param("par2").set("Tf", "Td*3e1");

    model.sol("sol1").runAll();
    model.sol("sol1").runAll();

    model.result("pg14").run();

    model.param("par2").set("mu_end", "-20[J/mol]");

    model.sol("sol1").runAll();

    model.result("pg14").run();

    model.param("par2").set("mu_end", "-50[J/mol]");

    model.sol("sol1").runAll();

    model.result("pg15").run();
    model.result("pg14").run();
    model.result("pg18").run();
    model.result("pg11").run();
    model.result("pg11").setIndex("looplevel", 380, 0);
    model.result("pg11").run();
    model.result("pg11").setIndex("looplevel", 371, 0);
    model.result("pg11").run();
    model.result("pg11").setIndex("looplevel", 359, 0);
    model.result("pg11").run();
    model.result("pg11").setIndex("looplevel", 1, 0);
    model.result("pg11").run();
    model.result("pg11").setIndex("looplevel", 21, 0);
    model.result("pg11").run();
    model.result("pg11").setIndex("looplevel", 49, 0);
    model.result("pg11").run();
    model.result("pg11").setIndex("looplevel", 104, 0);
    model.result("pg11").run();
    model.result("pg11").setIndex("looplevel", 176, 0);
    model.result("pg11").run();
    model.result("pg11").setIndex("looplevel", 267, 0);
    model.result("pg11").run();
    model.result("pg11").feature("vol1").set("expr", "cd");
    model.result("pg11").run();
    model.result("pg18").feature("lngr2").set("expr", "ud");
    model.result("pg18").feature("lngr3").set("expr", "Omega*hd1/area_e1");
    model.result("pg18").run();
    model.result("pg18").feature("ptgr1").setIndex("looplevelinput", "all", 0);
    model.result("pg18").run();
    model.result("pg18").set("showlegends", false);
    model.result("pg18").setIndex("looplevelindices", "1 100 200 300 400", 0);
    model.result("pg18").run();
    model.result("pg18").feature("ptgr1").set("expr", "ud");
    model.result("pg18").run();
    model.result("pg18").feature("ptgr1").set("expr", "udt");
    model.result("pg18").run();
    model.result("pg18").feature("ptgr1").set("unit", "um/s");
    model.result("pg18").feature("lngr2").set("expr", "udt");
    model.result("pg18").feature("lngr2").set("unit", "um/s");
    model.result("pg18").run();
    model.result("pg18").feature("lngr2").set("data", "cln1");
    model.result("pg18").run();
    model.result("pg18").feature("lngr3").label("Omega*hd1/area_e1");
    model.result("pg18").run();

    model.param("par2").set("mu_end", "-100[J/mol]");

    model.sol("sol1").runAll();

    model.result("pg14").run();

    model.param("par2").set("mu_end", "-1000[J/mol]");

    model.result("pg11").setIndex("looplevel", 144, 0);
    model.result("pg11").run();
    model.result("pg11").setIndex("looplevel", 143, 0);
    model.result("pg11").run();
    model.result("pg11").setIndex("looplevel", 142, 0);
    model.result("pg11").run();
    model.result("pg14").run();
    model.result("pg14").setIndex("looplevelinput", "manualindices", 0);
    model.result("pg14").setIndex("looplevelindices", "range(1,1,140)", 0);
    model.result("pg14").run();

    model.component("comp1").variable("var5").rename("hd1", "hd1g");
    model.component("comp1").variable("var5").rename("hd2", "hd2g");
    model.component("comp1").variable("var5").rename("hd3", "hd3g");
    model.component("comp1").variable("var6").rename("hdd1", "hd1");
    model.component("comp1").variable("var6").rename("hdd2", "hd2");
    model.component("comp1").variable("var6").rename("hdd3", "hd3");

    model.result("pg11").run();
    model.result("pg14").run();
    model.result("pg14").setIndex("looplevelindices", "range(1,1,130)", 0);
    model.result("pg14").run();

    model.param("par2").set("mu_end", "-100[J/mol]");

    model.sol("sol1").runAll();

    model.result("pg14").setIndex("looplevelinput", "all", 0);
    model.result("pg14").run();
    model.result("pg15").run();
    model.result("pg17").run();
    model.result("pg18").run();
    model.result("pg18").feature("ptgr1").set("linecolor", "black");
    model.result("pg18").feature("ptgr1").set("linemarker", "point");
    model.result("pg18").run();

    model.param("par2").set("mu_end", "-200[J/mol]");

    model.sol("sol1").runAll();

    model.result("pg11").run();
    model.result("pg11").setIndex("looplevel", 448, 0);
    model.result("pg11").run();
    model.result("pg11").setIndex("looplevel", 447, 0);
    model.result("pg11").run();
    model.result("pg11").setIndex("looplevel", 446, 0);
    model.result("pg11").run();
    model.result("pg11").setIndex("looplevel", 445, 0);
    model.result("pg11").run();
    model.result("pg11").setIndex("looplevel", 444, 0);
    model.result("pg11").run();
    model.result("pg11").setIndex("looplevel", 443, 0);
    model.result("pg11").run();
    model.result("pg11").setIndex("looplevel", 442, 0);
    model.result("pg11").run();
    model.result("pg11").setIndex("looplevel", 441, 0);
    model.result("pg11").run();
    model.result("pg11").setIndex("looplevel", 440, 0);
    model.result("pg11").run();
    model.result("pg11").setIndex("looplevel", 439, 0);
    model.result("pg11").run();
    model.result("pg11").setIndex("looplevel", 438, 0);
    model.result("pg11").run();
    model.result("pg11").setIndex("looplevel", 437, 0);
    model.result("pg11").run();
    model.result("pg11").setIndex("looplevel", 436, 0);
    model.result("pg11").run();
    model.result("pg11").setIndex("looplevel", 435, 0);
    model.result("pg11").run();
    model.result("pg11").setIndex("looplevel", 434, 0);
    model.result("pg11").run();
    model.result("pg11").setIndex("looplevel", 433, 0);
    model.result("pg11").run();
    model.result("pg11").setIndex("looplevel", 432, 0);
    model.result("pg11").run();
    model.result("pg11").setIndex("looplevel", 431, 0);
    model.result("pg11").run();
    model.result("pg11").setIndex("looplevel", 430, 0);
    model.result("pg11").run();
    model.result("pg11").setIndex("looplevel", 429, 0);
    model.result("pg11").run();
    model.result("pg11").setIndex("looplevel", 428, 0);
    model.result("pg11").run();
    model.result("pg11").setIndex("looplevel", 427, 0);
    model.result("pg11").run();
    model.result("pg11").setIndex("looplevel", 426, 0);
    model.result("pg11").run();
    model.result("pg11").setIndex("looplevel", 376, 0);
    model.result("pg11").run();
    model.result("pg11").setIndex("looplevel", 268, 0);
    model.result("pg11").run();
    model.result("pg11").setIndex("looplevel", 267, 0);
    model.result("pg11").run();
    model.result("pg11").setIndex("looplevel", 266, 0);
    model.result("pg11").run();
    model.result("pg11").setIndex("looplevel", 265, 0);
    model.result("pg11").run();
    model.result("pg11").setIndex("looplevel", 264, 0);
    model.result("pg11").run();
    model.result("pg11").setIndex("looplevel", 263, 0);
    model.result("pg11").run();
    model.result("pg11").setIndex("looplevel", 262, 0);
    model.result("pg11").run();
    model.result("pg11").setIndex("looplevel", 261, 0);
    model.result("pg11").run();
    model.result("pg11").setIndex("looplevel", 260, 0);
    model.result("pg11").run();
    model.result("pg11").setIndex("looplevel", 259, 0);
    model.result("pg11").run();
    model.result("pg11").setIndex("looplevel", 258, 0);
    model.result("pg11").run();
    model.result("pg11").setIndex("looplevel", 257, 0);
    model.result("pg11").run();
    model.result("pg11").setIndex("looplevel", 256, 0);
    model.result("pg11").run();
    model.result("pg11").setIndex("looplevel", 242, 0);
    model.result("pg11").run();
    model.result("pg11").setIndex("looplevel", 199, 0);
    model.result("pg11").run();
    model.result("pg11").setIndex("looplevel", 138, 0);
    model.result("pg11").run();
    model.result("pg14").run();

    model.label("04b_MS_LT_C60_Drying.mph");

    model.sol("sol1").runAll();

    model.study("std1").feature("time").set("rtol", "1e-4");

    model.component("comp1").mesh("mesh2").create("bl1", "BndLayer");
    model.component("comp1").mesh("mesh2").feature("bl1").create("blp", "BndLayerProp");
    model.component("comp1").mesh("mesh2").feature("bl1").selection().geom(3);
    model.component("comp1").mesh("mesh2").feature("bl1").selection().set();
    model.component("comp1").mesh("mesh2").feature("bl1").selection().allGeom();
    model.component("comp1").mesh("mesh2").feature("bl1").feature("blp").selection().all();
    model.component("comp1").mesh("mesh2").feature("bl1").feature("blp").set("blnlayers", 3);

    model.result().create("pg21", "PlotGroup3D");
    model.result("pg21").label("Mesh Plot 21");
    model.result("pg21").set("data", "mesh2");
    model.result("pg21").set("inherithide", true);
    model.result("pg21").set("showlegendsmaxmin", true);
    model.result("pg21").create("mesh2", "Mesh");
    model.result("pg21").feature("mesh2").set("colortable", "TrafficFlow");
    model.result("pg21").feature("mesh2").set("colortabletrans", "nonlinear");
    model.result("pg21").feature("mesh2").set("nonlinearcolortablerev", true);
    model.result("pg21").feature("mesh2").set("meshdomain", "volume");

    model.component("comp1").mesh("mesh2").run();

    model.result("pg21").feature("mesh2").create("filt1", "Filter");
    model.result("pg21").feature("mesh2").feature("filt1").set("expr", "y>0");
    model.result("pg21").run();

    model.component("comp1").mesh("mesh2").feature("bl1").feature("blp").set("blnlayers", 2);
    model.component("comp1").mesh("mesh2").run();

    model.result("pg21").run();

    model.component("comp1").mesh("mesh2").feature("bl1").feature("blp").set("blstretch", 1.5);
    model.component("comp1").mesh("mesh2").run();

    model.result("pg21").run();

    model.param("par2").set("mu_end", "-300[J/mol]");

    model.sol("sol1").runAll();

    model.result("pg14").run();
    model.result("pg14").feature("glob3").set("markers", 13);
    model.result("pg14").run();

    model.component("comp1").variable("var3").descr("fluxHg", "Flux hd=d(mu,x)");
    model.component("comp1").variable("var3").rename("fluxHg", "fluxHd");

    model.component("comp1").physics("ge").feature("ge1").setIndex("equation", "Vdt-fluxHd", 1, 0);

//    To import content from file, use:
//    model.component("comp1").variable("var5").loadFile("FILENAME");
    model.component("comp1").variable("var5").set("hd1", "-M11*d(mu,x)-M12*d(mu,y)-M13*d(mu,z)");
    model.component("comp1").variable("var5").set("hd2", "-M12*d(mu,x)-M22*d(mu,y)-M23*d(mu,z)");
    model.component("comp1").variable("var5").set("hd3", "-M13*d(mu,x)-M23*d(mu,y)-M33*d(mu,z)");
    model.component("comp1").variable("var5").remove(new String[]{"hd1g", "hd2g", "hd3g"});
    model.component("comp1").variable("var6").label("Constitutive with dtang");
    model.component("comp1").variable("var6").remove("hd1");
    model.component("comp1").variable("var6").remove("hd2");
    model.component("comp1").variable("var6").remove("hd3");

//    To import content from file, use:
//    model.component("comp1").variable("var6").loadFile("FILENAME");
    model.component("comp1").variable("var6").set("cd", "exp(ce)*C", "Physical concentration");
    model.component("comp1").variable("var6")
         .set("mu", "R*T*(log(Omega*cd/(1+Omega*cd))+1/(1+Omega*cd)+chi/(1+Omega*cd)^2)+Omega*p", "chemical potential");
    model.component("comp1").variable("var6").set("hd1g", "-M11*dtang(mu,x)-M12*dtang(mu,y)-M13*dtang(mu,z)");
    model.component("comp1").variable("var6").set("hd2g", "-M12*dtang(mu,x)-M22*dtang(mu,y)-M23*dtang(mu,z)");
    model.component("comp1").variable("var6").set("hd3g", "-M13*dtang(mu,x)-M23*dtang(mu,y)-M33*dtang(mu,z)");
    model.component("comp1").variable("var6").set("M11", "(cd*D/(R*T))*invC11", "Comp. 11 of mobility");
    model.component("comp1").variable("var6").set("M12", "(cd*D/(R*T))*invC12", "Comp. 12 of mobility");
    model.component("comp1").variable("var6").set("M13", "(cd*D/(R*T))*invC13", "Comp. 13 of mobility");
    model.component("comp1").variable("var6").set("M22", "(cd*D/(R*T))*invC22", "Comp. 22 of mobility");
    model.component("comp1").variable("var6").set("M23", "(cd*D/(R*T))*invC23", "Comp. 23 of mobility");
    model.component("comp1").variable("var6").set("M33", "(cd*D/(R*T))*invC33", "Comp. 33 of mobility");
    model.component("comp1").variable("var6").set("Sd11", "Gd*Fd11-p*FdStar11", "Comp. 11 of ref. stress");
    model.component("comp1").variable("var6").set("Sd12", "Gd*Fd12-p*FdStar12", "Comp. 12 of ref. stress");
    model.component("comp1").variable("var6").set("Sd13", "Gd*Fd13-p*FdStar13", "Comp. 13 of ref. stress");
    model.component("comp1").variable("var6").set("Sd21", "Gd*Fd21-p*FdStar21", "Comp. 21 of ref. stress");
    model.component("comp1").variable("var6").set("Sd22", "Gd*Fd22-p*FdStar22", "Comp. 22 of ref. stress");
    model.component("comp1").variable("var6").set("Sd23", "Gd*Fd23-p*FdStar23", "Comp. 23 of ref. stress");
    model.component("comp1").variable("var6").set("Sd31", "Gd*Fd31-p*FdStar31", "Comp. 31 of ref. stress");
    model.component("comp1").variable("var6").set("Sd32", "Gd*Fd32-p*FdStar32", "Comp. 32 of ref. stress");
    model.component("comp1").variable("var6").set("Sd33", "Gd*Fd33-p*FdStar33", "Comp. 33 of ref. stress");
    model.component("comp1").variable("var6")
         .set("T11", "(Sd11*Fd11+Sd12*Fd12+Sd13*Fd13)/Jd", "Comp. 11 of act. stress");
    model.component("comp1").variable("var6")
         .set("T12", "(Sd11*Fd21+Sd12*Fd22+Sd13*Fd23)/Jd", "Comp. 12 of act. stress");
    model.component("comp1").variable("var6")
         .set("T13", "(Sd11*Fd31+Sd12*Fd32+Sd13*Fd33)/Jd", "Comp. 13 of act. stress");
    model.component("comp1").variable("var6")
         .set("T22", "(Sd21*Fd21+Sd22*Fd22+Sd23*Fd23)/Jd", "Comp. 22 of act. stress");
    model.component("comp1").variable("var6")
         .set("T23", "(Sd21*Fd31+Sd22*Fd32+Sd23*Fd33)/Jd", "Comp. 23 of act. stress");
    model.component("comp1").variable("var6")
         .set("T33", "(Sd31*Fd31+Sd32*Fd32+Sd33*Fd33)/Jd", "Comp. 33 of act. stress");
    model.component("comp1").variable("var6").set("sphT", "(T11+T22+T33)/3", "Spherical part of act. stress");
    model.component("comp1").variable("var6").set("devT11", "T11-sphT", "Dev. comp. 11 of act. stress");
    model.component("comp1").variable("var6").set("devT22", "T22-sphT", "Dev. comp. 22 of act. stress");
    model.component("comp1").variable("var6").set("devT33", "T33-sphT", "Dev. comp. 33 of act. stress");
    model.component("comp1").variable("var6").set("devT12", "T12", "Dev. comp. 12 of act. stress");
    model.component("comp1").variable("var6").set("devT13", "T13", "Dev. comp. 13 of act. stress");
    model.component("comp1").variable("var6").set("devT23", "T23", "Dev. comp. 23 of act. stress");
    model.component("comp1").variable("var6").set("hs1", "(Fd11*hd1+Fd12*hd2+Fd13*hd3)/Jd", "solvent flux spatial");
    model.component("comp1").variable("var6").set("hs2", "(Fd21*hd1+Fd22*hd2+Fd23*hd3)/Jd");
    model.component("comp1").variable("var6").set("hs3", "(Fd31*hd1+Fd32*hd2+Fd33*hd3)/Jd");
    model.component("comp1").variable("var6").clear();

//    To import content from file, use:
//    model.component("comp1").variable("var6").loadFile("FILENAME");
    model.component("comp1").variable("var6").set("cd", "exp(ce)*C", "Physical concentration");
    model.component("comp1").variable("var6")
         .set("mu", "R*T*(log(Omega*cd/(1+Omega*cd))+1/(1+Omega*cd)+chi/(1+Omega*cd)^2)+Omega*p", "chemical potential");
    model.component("comp1").variable("var6").set("hd1g", "-M11*dtang(mu,x)-M12*dtang(mu,y)-M13*dtang(mu,z)");
    model.component("comp1").variable("var6").set("hd2g", "-M12*dtang(mu,x)-M22*dtang(mu,y)-M23*dtang(mu,z)");
    model.component("comp1").variable("var6").set("hd3g", "-M13*dtang(mu,x)-M23*dtang(mu,y)-M33*dtang(mu,z)");
    model.component("comp1").variable("var6").set("M11", "(cd*D/(R*T))*invC11", "Comp. 11 of mobility");
    model.component("comp1").variable("var6").set("M12", "(cd*D/(R*T))*invC12", "Comp. 12 of mobility");
    model.component("comp1").variable("var6").set("M13", "(cd*D/(R*T))*invC13", "Comp. 13 of mobility");
    model.component("comp1").variable("var6").set("M22", "(cd*D/(R*T))*invC22", "Comp. 22 of mobility");
    model.component("comp1").variable("var6").set("M23", "(cd*D/(R*T))*invC23", "Comp. 23 of mobility");
    model.component("comp1").variable("var6").set("M33", "(cd*D/(R*T))*invC33", "Comp. 33 of mobility");
    model.component("comp1").variable("var6").set("Sd11", "Gd*Fd11-p*FdStar11", "Comp. 11 of ref. stress");
    model.component("comp1").variable("var6").set("Sd12", "Gd*Fd12-p*FdStar12", "Comp. 12 of ref. stress");
    model.component("comp1").variable("var6").set("Sd13", "Gd*Fd13-p*FdStar13", "Comp. 13 of ref. stress");
    model.component("comp1").variable("var6").set("Sd21", "Gd*Fd21-p*FdStar21", "Comp. 21 of ref. stress");
    model.component("comp1").variable("var6").set("Sd22", "Gd*Fd22-p*FdStar22", "Comp. 22 of ref. stress");

    return model;
  }

  public static Model run6(Model model) {
    model.component("comp1").variable("var6").set("Sd23", "Gd*Fd23-p*FdStar23", "Comp. 23 of ref. stress");
    model.component("comp1").variable("var6").set("Sd31", "Gd*Fd31-p*FdStar31", "Comp. 31 of ref. stress");
    model.component("comp1").variable("var6").set("Sd32", "Gd*Fd32-p*FdStar32", "Comp. 32 of ref. stress");
    model.component("comp1").variable("var6").set("Sd33", "Gd*Fd33-p*FdStar33", "Comp. 33 of ref. stress");
    model.component("comp1").variable("var6")
         .set("T11", "(Sd11*Fd11+Sd12*Fd12+Sd13*Fd13)/Jd", "Comp. 11 of act. stress");
    model.component("comp1").variable("var6")
         .set("T12", "(Sd11*Fd21+Sd12*Fd22+Sd13*Fd23)/Jd", "Comp. 12 of act. stress");
    model.component("comp1").variable("var6")
         .set("T13", "(Sd11*Fd31+Sd12*Fd32+Sd13*Fd33)/Jd", "Comp. 13 of act. stress");
    model.component("comp1").variable("var6")
         .set("T22", "(Sd21*Fd21+Sd22*Fd22+Sd23*Fd23)/Jd", "Comp. 22 of act. stress");
    model.component("comp1").variable("var6")
         .set("T23", "(Sd21*Fd31+Sd22*Fd32+Sd23*Fd33)/Jd", "Comp. 23 of act. stress");
    model.component("comp1").variable("var6")
         .set("T33", "(Sd31*Fd31+Sd32*Fd32+Sd33*Fd33)/Jd", "Comp. 33 of act. stress");
    model.component("comp1").variable("var6").set("sphT", "(T11+T22+T33)/3", "Spherical part of act. stress");
    model.component("comp1").variable("var6").set("devT11", "T11-sphT", "Dev. comp. 11 of act. stress");
    model.component("comp1").variable("var6").set("devT22", "T22-sphT", "Dev. comp. 22 of act. stress");
    model.component("comp1").variable("var6").set("devT33", "T33-sphT", "Dev. comp. 33 of act. stress");
    model.component("comp1").variable("var6").set("devT12", "T12", "Dev. comp. 12 of act. stress");
    model.component("comp1").variable("var6").set("devT13", "T13", "Dev. comp. 13 of act. stress");
    model.component("comp1").variable("var6").set("devT23", "T23", "Dev. comp. 23 of act. stress");
    model.component("comp1").variable("var6").set("hs1", "(Fd11*hd1+Fd12*hd2+Fd13*hd3)/Jd", "solvent flux spatial");
    model.component("comp1").variable("var6").set("hs2", "(Fd21*hd1+Fd22*hd2+Fd23*hd3)/Jd");
    model.component("comp1").variable("var6").set("hs3", "(Fd31*hd1+Fd32*hd2+Fd33*hd3)/Jd");
    model.component("comp1").variable("var6").remove("cd");
    model.component("comp1").variable("var6").remove("mu");
    model.component("comp1").variable("var6")
         .remove(new String[]{"M11", "M12", "M13", "M22", "M23", "M33", "Sd11", "Sd12", "Sd13", "Sd21", 
         "Sd22", "Sd23", "Sd31", "Sd32", "Sd33", "T11", "T12", "T13", "T22", "T23", 
         "T33", "sphT", "devT11", "devT22", "devT33", "devT12", "devT13", "devT23", "hs1", "hs2", 
         "hs3"});

    model.sol("sol1").runAll();

    model.result("pg11").run();
    model.result("pg14").run();

    model.param("par2").set("mu_end", "-500[J/mol]");

    model.sol("sol1").runAll();

    model.result("pg14").run();
    model.result("pg11").setIndex("looplevel", 375, 0);
    model.result("pg11").run();
    model.result("pg11").setIndex("looplevel", 1, 0);
    model.result("pg11").run();
    model.result("pg11").setIndex("looplevel", 2, 0);
    model.result("pg11").run();
    model.result("pg11").setIndex("looplevel", 3, 0);
    model.result("pg11").run();
    model.result("pg11").setIndex("looplevel", 4, 0);
    model.result("pg11").run();
    model.result("pg11").setIndex("looplevel", 5, 0);
    model.result("pg11").run();
    model.result("pg11").setIndex("looplevel", 25, 0);
    model.result("pg11").run();
    model.result("pg11").setIndex("looplevel", 154, 0);
    model.result("pg11").run();
    model.result("pg11").setIndex("looplevel", 215, 0);
    model.result("pg11").run();
    model.result("pg11").setIndex("looplevel", 253, 0);
    model.result("pg11").run();
    model.result("pg11").setIndex("looplevel", 311, 0);
    model.result("pg11").run();

    model.param("par2").set("Tf", "Td*2e1");

    model.study("std1").feature("time").set("tlist", "0 10^{range(log10(1),1/80,log10(Tf/1[s]))}");

    model.sol("sol1").runAll();

    model.result("pg14").run();

    model.label("04b_MS_LT_C60_Drying.mph");

    model.result("pg14").run();
    model.result("pg14").run();
    model.result("pg11").run();

    model.sol("sol1").runAll();

    model.result("pg14").run();

    model.param("par2").set("mu_end", "-1000[J/mol]");

    model.sol("sol1").runAll();

    model.result("pg14").run();

    model.label("04b_MS_LT_C60_Drying.mph");
    model.label("Cube_Drying.mph");

    model.result("pg18").feature().duplicate("lngr4", "lngr3");
    model.result("pg18").feature("lngr4").set("expr", "hs1/cd*Jd+udt");
    model.result("pg18").feature("lngr4").set("unit", "um/s");
    model.result("pg18").feature("lngr4").label("hs1/cd*Jd+udt");
    model.result("pg18").run();
    model.result("pg18").feature().move("lngr4", 2);
    model.result("pg18").feature("lngr2").set("data", "parent");
    model.result("pg18").setIndex("looplevelinput", "manualindices", 0);
    model.result("pg18").setIndex("looplevelindices", "1 100 200", 0);
    model.result("pg18").run();
    model.result("pg18").feature("ptgr1").set("unit", "um/s");
    model.result("pg18").run();
    model.result("pg18").feature("lngr3").set("unit", "um/s");
    model.result("pg18").feature("lngr2").set("unit", "um/s");
    model.result("pg18").run();
    model.result("pg18").feature("lngr3").set("linestyle", "dashdot");
    model.result("pg18").run();
    model.result("pg18").setIndex("looplevelindices", "1 100 200 300", 0);
    model.result("pg18").run();
    model.result("pg18").setIndex("looplevelindices", "1 100 200 250", 0);
    model.result("pg18").run();
    model.result("pg18").setIndex("looplevelindices", "1 100 150 200 250", 0);
    model.result("pg18").run();
    model.result("pg18").setIndex("looplevelindices", "1 100 150 200", 0);
    model.result("pg18").run();
    model.result("pg18").setIndex("looplevelindices", "1 150 200", 0);
    model.result("pg18").run();
    model.result("pg18").setIndex("looplevelindices", "1 150", 0);
    model.result("pg18").run();
    model.result("pg18").setIndex("looplevelindices", "1 100", 0);
    model.result("pg18").run();
    model.result("pg18").setIndex("looplevelindices", "1 150 200", 0);
    model.result("pg18").run();
    model.result("pg18").setIndex("looplevelindices", "1 150 180", 0);
    model.result("pg18").run();
    model.result("pg18").setIndex("looplevelindices", "1 150 200 220", 0);
    model.result("pg18").run();
    model.result("pg18").setIndex("looplevelindices", "1 150 200 250", 0);
    model.result("pg18").run();
    model.result("pg18").setIndex("looplevelindices", "1 150 200 240", 0);
    model.result("pg18").run();
    model.result("pg18").setIndex("looplevelindices", "1 150 200 240 260", 0);
    model.result("pg18").run();
    model.result("pg14").setIndex("looplevelinput", "manualindices", 0);
    model.result("pg14").setIndex("looplevelindices", "range(1,10,346)", 0);
    model.result("pg14").run();

    model.label("Cube_Drying.mph");

    model.result("pg14").run();
    model.result("pg14").run();

    model.component("comp1").geom("geom1").feature("blk1").set("size", new String[]{"L", "L", "L/2"});
    model.component("comp1").geom("geom1").feature().duplicate("blk2", "blk1");
    model.component("comp1").geom("geom1").feature("blk2").set("pos", new String[]{"0", "0", "L/2"});
    model.component("comp1").geom("geom1").runPre("fin");
    model.component("comp1").geom("geom1").feature("blk1").set("base", "corner");
    model.component("comp1").geom("geom1").feature("blk2").set("base", "corner");
    model.component("comp1").geom("geom1").runPre("fin");
    model.component("comp1").geom("geom1").feature("blk2").set("pos", new String[]{"L/2", "L/2", "L/2"});
    model.component("comp1").geom("geom1").runPre("fin");
    model.component("comp1").geom("geom1").feature("blk2").set("pos", new String[]{"-L/2", "-L/2", "L/2"});
    model.component("comp1").geom("geom1").run("blk2");
    model.component("comp1").geom("geom1").feature("blk2").set("pos", new String[]{"-L/2", "-L/2", "-L/2"});
    model.component("comp1").geom("geom1").run("blk2");
    model.component("comp1").geom("geom1").feature("blk1").set("pos", new String[]{"-L/2", "-L/2", "0"});
    model.component("comp1").geom("geom1").runPre("fin");
    model.component("comp1").geom("geom1").run();

    model.param("par2").set("mu_end", "-10[J/mol]");

    model.component("comp1").view("view1").set("transparency", true);

    model.component("comp1").physics("w2").feature("wc1").selection().set(1, 2, 3, 4, 5, 7, 8, 9, 10, 11);
    model.component("comp1").physics("wb").selection().set(1, 2, 3, 4, 5, 7, 8, 9, 10, 11);

    model.component("comp1").variable("var4").selection().set(1, 2, 3, 4, 5, 7, 8, 9, 10, 11);

    model.component("comp1").physics("ge").active(false);

    model.label("Cube_Drying_2domain.mph");

    model.component("comp1").mesh("mesh2").feature("map1").feature("dis1").set("numelem", 3);
    model.component("comp1").mesh("mesh2").feature("map1").feature("dis1").selection().set(1, 4, 5, 6, 14);
    model.component("comp1").mesh("mesh2").feature("map1").create("dis2", "Distribution");
    model.component("comp1").mesh("mesh2").feature("map1").feature("dis1").selection().set(1, 4, 14);
    model.component("comp1").mesh("mesh2").feature("map1").feature("dis2").selection().set(2, 3);
    model.component("comp1").mesh("mesh2").feature("map1").feature("dis2").set("numelem", 6);
    model.component("comp1").mesh("mesh2").run();

    model.sol("sol1").runAll();

    model.component("comp1").cpl("intop1").selection().set(1, 2, 3, 4, 5, 7, 8, 9, 10, 11);
    model.component("comp1").cpl("aveop2").selection().set(1, 2, 3, 4, 5, 7, 8, 9, 10, 11);
    model.component("comp1").cpl("aveop1").selection().set(1, 2);
    model.component("comp1").cpl("intop2").selection().set(1, 2);

    model.component("comp1").physics("ge").active(true);

    model.sol("sol1").runAll();

    model.result("pg14").run();
    model.result("pg15").feature("glob1").setIndex("expr", "fluxHd", 1);
    model.result("pg15").run();

    model.label("Cube_Drying_2domain.mph");

//    To import content from file, use:
//    model.param("par2").loadFile("FILENAME");
    model.param("par2").set("Jo", "lam_o^3", "Initial swelling ratio (swollen vol/dry vol)");
    model.param("par2").set("po_old", "Gdd/lam_o+patm", "Initial pressure");
    model.param("par2").set("cdo_old", "(Jo-1)/Omega", "Initial solvent concentration");
    model.param("par2")
         .set("mu_old", "po_old*Omega+R*T*(log((Jo-1)/(Jo))+1/Jo+chi/Jo^2)", "Initial chemical potential");
    model.param("par2").set("alpha", "0");
    model.param("par2").set("lam_r1", "1");
    model.param("par2").set("lam_r2", "1.01995");
    model.param("par2").set("Je_o1", "(lam_o/lam_r1)^3");
    model.param("par2").set("Je_o2", "(lam_o/lam_r2)^3");
    model.param("par2").set("po1", "Gd1*lam_r1/lam_o");
    model.param("par2").set("po2", "Gd2*lam_r2/lam_o");
    model.param("par2").set("mu_o1", "po1*Omega+R*T*(log((Je_o1-1)/(Je_o1))+1/Je_o1+chi/Je_o1^2)+patm*Omega");
    model.param("par2").set("mu_o2", "po2*Omega+R*T*(log((Je_o2-1)/(Je_o2))+1/Je_o2+chi/Je_o2^2)+patm*Omega");
    model.param("par2").set("cd1", "(lam_o^3-lam_r1^3)/Omega");
    model.param("par2").set("cd2", "(lam_o^3-lam_r2^3)/Omega");
    model.param("par2").set("Sod11", "Gd1*lam_r1*lam_o-po1*lam_o^2");
    model.param().rename("lam_o", "lam_old");
    model.param("par2").set("lam_o", "1.5269815", "Initial swollen stretch");
    model.param().rename("Gd", "Gdd");
    model.param().set("patm", "1.01e6[Pa]");
    model.param().set("Gd1", "Gdd");
    model.param().set("Gd2", "2*Gdd");
    model.param("par2").set("lam_r2", "1.01995*0+1");
    model.param().set("Gd2", "Gdd");

    model.component("comp1").variable("var5").active(false);
    model.component("comp1").variable().create("var7");
    model.component("comp1").variable().move("var7", 2);

//    To import content from file, use:
//    model.component("comp1").variable("var7").loadFile("FILENAME");
    model.component("comp1").variable("var7").set("Gd", "Gd1");
    model.component("comp1").variable("var7").set("cdo", "cd1");
    model.component("comp1").variable("var7").set("po", "po1");
    model.component("comp1").variable("var7").set("mu_o", "mu_o1");
    model.component("comp1").variable("var7")
         .set("mu", "R*T*(log(Omega*cd/(1+Omega*cd))+1/(1+Omega*cd)+chi/(1+Omega*cd)^2)+Omega*p", "chemical potential");
    model.component("comp1").variable("var7").set("h1", "-M11*d(mu,x)-M12*d(mu,y)-M13*d(mu,z)", "Solvent Flux");
    model.component("comp1").variable("var7").set("h2", "-M12*d(mu,x)-M22*d(mu,y)-M23*d(mu,z)");
    model.component("comp1").variable("var7").set("h3", "-M13*d(mu,x)-M23*d(mu,y)-M33*d(mu,z)");
    model.component("comp1").variable("var7").set("M11", "(cd*D/(R*T))*invC11", "Diffusivity tensor");
    model.component("comp1").variable("var7").set("M12", "(cd*D/(R*T))*invC12");
    model.component("comp1").variable("var7").set("M13", "(cd*D/(R*T))*invC13");
    model.component("comp1").variable("var7").set("M22", "(cd*D/(R*T))*invC22");
    model.component("comp1").variable("var7").set("M23", "(cd*D/(R*T))*invC23");
    model.component("comp1").variable("var7").set("M33", "(cd*D/(R*T))*invC33");
    model.component("comp1").variable("var7").set("Sd11", "lam_r1*Gd*Fd11-p*FdStar11", "Reference Stress");
    model.component("comp1").variable("var7").set("Sd12", "lam_r1*Gd*Fd12-p*FdStar12");
    model.component("comp1").variable("var7").set("Sd13", "lam_r1*Gd*Fd13-p*FdStar13");
    model.component("comp1").variable("var7").set("Sd21", "lam_r1*Gd*Fd21-p*FdStar21");
    model.component("comp1").variable("var7").set("Sd22", "lam_r1*Gd*Fd22-p*FdStar22");
    model.component("comp1").variable("var7").set("Sd23", "lam_r1*Gd*Fd23-p*FdStar23");
    model.component("comp1").variable("var7").set("Sd31", "lam_r1*Gd*Fd31-p*FdStar31");
    model.component("comp1").variable("var7").set("Sd32", "lam_r1*Gd*Fd32-p*FdStar32");
    model.component("comp1").variable("var7").set("Sd33", "lam_r1*Gd*Fd33-p*FdStar33");
    model.component("comp1").variable("var7").set("psiela", "1/2*Gd*(C11+C22+C33-3)", "Elastic energy");
    model.component("comp1").variable("var7")
         .set("psimix", "R*T/Omega*(Omega*cd*log(Omega*cd/(1+Omega*cd))+chi*Omega*cd/(1+Omega*cd))", "Mixing energy");
    model.component("comp1").variable("var7").set("psitot", "psiela+psimix", "Total energy");
    model.component("comp1").variable("var7").set("T11", "1/Jd*Gd*B11-p", "Actual stress (Cauchy)");
    model.component("comp1").variable("var7").set("T12", "1/Jd*Gd*B12");
    model.component("comp1").variable("var7").set("T13", "1/Jd*Gd*B13");
    model.component("comp1").variable("var7").set("T22", "1/Jd*Gd*B22-p");
    model.component("comp1").variable("var7").set("T23", "1/Jd*Gd*B23");
    model.component("comp1").variable("var7").set("T33", "1/Jd*Gd*B33-p");
    model.component("comp1").variable("var7")
         .set("Diss", "(M11*d(mu,x)+M12*d(mu,y)+M13*d(mu,z))*d(mu,x)+(M12*d(mu,x)+M22*d(mu,y)+M23*d(mu,z))*d(mu,y)+(M13*d(mu,x)+M23*d(mu,y)+M33*d(mu,z))*d(mu,z)");
    model.component("comp1").variable("var1").set("cd", "exp(ce)*C");
    model.component("comp1").variable("var7").label("Domain 1");
    model.component("comp1").variable("var7").selection().geom("geom1", 3);
    model.component("comp1").variable("var7").selection().set(1, 2);
    model.component("comp1").variable("var7").rename("h1", "hd1");
    model.component("comp1").variable("var7").rename("h2", "hd2");
    model.component("comp1").variable("var7").rename("h3", "hd3");

    model.component("comp1").physics("w3").feature("init1").set("p", "po");

    model.param().rename("lam_o", "lam_new");
    model.param().rename("lam_old", "lam_o");
    model.param("par2").set("p_o", "Gdd/lam_o");
    model.param().rename("cd_o", "cdo");
    model.param().rename("cdo", "cd_o");

    model.component("comp1").physics("w2").feature("init1").set("ce", "log(cdo/C)");

    model.component("comp1").variable("var7").active(false);
    model.component("comp1").variable("var5").active(true);
    model.component("comp1").variable("var5").remove("cd");
    model.component("comp1").variable("var5").set("Sd11", "Gdd*Fd11-p*FdStar11");
    model.component("comp1").variable("var5").set("Sd13", "Gdd*Fd13-p*FdStar13");
    model.component("comp1").variable("var5").set("Sd21", "Gdd*Fd21-p*FdStar21");
    model.component("comp1").variable("var5").set("Sd12", "Gdd*Fd12-p*FdStar12");
    model.component("comp1").variable("var5").set("Sd22", "Gd*Fd22-p*FdStar22");
    model.component("comp1").variable("var5").set("Sd21", "Gd*Fd21-p*FdStar21");
    model.component("comp1").variable("var5").set("Sd13", "Gd*Fd13-p*FdStar13");
    model.component("comp1").variable("var5").set("Sd12", "Gd*Fd12-p*FdStar12");
    model.component("comp1").variable("var5").set("Sd11", "Gd*Fd11-p*FdStar11");
    model.component("comp1").variable("var5").set("Gd", "Gdd");

    model.param("par2").set("cdo", "cd1");
    model.param("par2").set("po", "po1");

    model.sol("sol1").runAll();

    model.label("Cube_Drying_2domain_2.mph");

    model.param("par2").label("Parameters Init");
    model.param().set("patm", "1.01e6[Pa]*0");

    model.component("comp1").variable("var5").set("mu", "p*Omega+R*T*(log((Je-1)/(Je))+1/Je+chi/Je^2)+patm*Omega");
    model.component("comp1").variable("var1").set("Je", "Jd/lam_r^3");
    model.component("comp1").variable("var7").set("lam_r", "lam_r1");
    model.component("comp1").variable("var1").set("lam_r", "lam_r1");

    model.result("pg14").run();

    model.component("comp1").variable("var5")
         .set("mu_old", "R*T*(log(Omega*cd/(1+Omega*cd))+1/(1+Omega*cd)+chi/(1+Omega*cd)^2)+Omega*p");
    model.component("comp1").variable("var5").set("mu", "p*Omega+R*T*(log((Je-1)/Je)+1/Je+chi/Je^2)+patm*Omega");
    model.component("comp1").variable("var5").rename("mu", "mu_new");
    model.component("comp1").variable("var5").rename("mu_old", "mu");

    model.sol("sol1").runAll();

    model.result("pg11").feature("vol1").set("expr", "mu");
    model.result("pg11").run();
    model.result("pg11").feature("vol1").set("expr", "mu_new");
    model.result("pg11").run();
    model.result("pg11").feature("vol1").set("expr", "mu_new-mu");
    model.result("pg11").run();
    model.result("pg11").feature("vol1").set("expr", "Je");
    model.result("pg11").run();
    model.result("pg11").feature("vol1").set("expr", "Je-Jd");
    model.result("pg11").run();
    model.result("pg11").feature("vol1").set("expr", "Je-(1+Omega*cd)");
    model.result("pg11").run();

    model.component("comp1").physics("w3").feature("wfeq1").setIndex("weak", "-test(p)*(Jd-(Jr+Omega*cd))", 0);

    model.component("comp1").variable("var1").set("Jr", "lam_r^3");
    model.component("comp1").variable("var1").set("Je", "Jd/Jr");
    model.component("comp1").variable("var5").set("mu_new", "R*T*(log((Je-1)/Je)+1/Je+chi/Je^2)+p*Omega+patm*Omega");

    model.sol("sol1").updateSolution();

    model.result("pg11").run();
    model.result("pg11").feature("vol1").set("expr", "Je-(Jr+Omega*cd)");
    model.result("pg11").run();
    model.result("pg11").feature("vol1").set("expr", "mu-mu_new");
    model.result("pg11").run();
    model.result("pg11").feature("vol1").set("expr", "log((Je-1)/Je)");
    model.result("pg11").run();
    model.result("pg11").feature("vol1").set("expr", "log((Je-1)/Je)-log(Omega*cd/(Omega*cd+1))");
    model.result("pg11").run();
    model.result("pg11").feature("vol1").set("expr", "chi/Je^2-chi/(Omega*cd+1)^2");
    model.result("pg11").run();
    model.result("pg11").feature("vol1").set("expr", "1/Je-1/(Omega*cd+1)");
    model.result("pg11").run();
    model.result("pg11").feature("vol1")
         .set("expr", "(log((Je-1)/Je)+1/Je) - (log(Omega*cd/(Omega*cd+1))+1/(Omega*cd+1))");
    model.result("pg11").run();
    model.result("pg11").feature("vol1")
         .set("expr", "(log((Je-1)/Je)+1/Je+chi/Je^2 ) - (log(Omega*cd/(Omega*cd+1))+1/(Omega*cd+1))");
    model.result("pg11").run();
    model.result("pg11").feature("vol1")
         .set("expr", "(log((Je-1)/Je)+1/Je+chi/Je^2 ) - (log(Omega*cd/(Omega*cd+1))+1/(Omega*cd+1)+chi/(Omega*cd+1)^2)");
    model.result("pg11").run();
    model.result("pg11").feature("vol1")
         .set("expr", "(log((Je-1)/Je)+1/Je+chi/Je^2 ) - R*T*(log(Omega*cd/(Omega*cd+1))+1/(Omega*cd+1)+chi/(Omega*cd+1)^2)");
    model.result("pg11").run();
    model.result("pg11").feature("vol1")
         .set("expr", "R*T*(log((Je-1)/Je)+1/Je+chi/Je^2 ) - R*T*(log(Omega*cd/(Omega*cd+1))+1/(Omega*cd+1)+chi/(Omega*cd+1)^2)");
    model.result("pg11").run();
    model.result("pg11").feature("vol1")
         .set("expr", "(log((Je-1)/Je)+1/Je+chi/Je^2 ) - (log(Omega*cd/(Omega*cd+1))+1/(Omega*cd+1)+chi/(Omega*cd+1)^2)");
    model.result("pg11").run();
    model.result("pg11").feature("vol1").set("expr", "R*T");
    model.result("pg11").run();
    model.result("pg11").feature("vol1").set("expr", "cd");
    model.result("pg11").run();

    model.component("comp1").variable("var5").remove("mu_new");
    model.component("comp1").variable("var5").rename("mu", "mu_old");
    model.component("comp1").variable("var5")
         .set("mu", "R*T*(log((Je-1)/Je)+1/Je+chi/Je^2)+p*Omega+patm*Omega", "chemical potential");

    model.study("std1").feature("time").set("rtol", "1e-5");

    model.component("comp1").variable("var5").rename("mu", "mu_new");
    model.component("comp1").variable("var5")
         .set("mu", "R*T*(log(Omega*cd/(Jr+Omega*cd))+1/(Jr+Omega*cd)+chi/(Jr+Omega*cd)^2)+Omega*p");

    model.sol("sol1").runAll();

    model.component("comp1").variable("var7")
         .set("mu", "R*T*(log(Omega*cd/(Jr+Omega*cd))+1/(Jr+Omega*cd)+chi/(Jr+Omega*cd)^2)+Omega*p");
    model.component("comp1").variable("var5").active(false);
    model.component("comp1").variable("var7").active(true);
    model.component("comp1").variable("var1").rename("lam_r", "lam_rold");

    model.sol("sol1").runAll();

    model.result("pg14").run();

    model.component("comp1").variable().duplicate("var8", "var7");
    model.component("comp1").variable().move("var8", 3);
    model.component("comp1").variable("var8").label("Domain 2");
    model.component("comp1").variable("var8").selection().set(2);
    model.component("comp1").variable("var7").selection().set(1);

    model.sol("sol1").runAll();

    model.param().rename("mu_o", "mu_oldd");

    model.sol("sol1").runAll();

    model.label("Cube_Drying_2domain_2.mph");

    model.param().remove("J_o");
    model.param().remove("po_old");
    model.param().remove("cdo_old");
    model.param().remove("mu_old");
    model.param().remove("alpha");
    model.param().remove("cdo");
    model.param().remove("po");
    model.param().remove("mu_oldd");
    model.param().remove("cd_o");
    model.param().remove("p_o");

    model.component("comp1").physics("wb").feature("init1").set("ces", "log(cdo/C)");

    model.sol("sol1").runAll();

    model.result("pg11").run();
    model.result("pg14").feature("glob3").setIndex("expr", "(intopV(Jo)+Vm)/intopV(1)", 0);
    model.result("pg14").feature("glob5").setIndex("expr", "(intopV(Jo)+Vd)/intopV(1)", 0);
    model.result("pg14").feature("glob4").setIndex("expr", "(intopV(Jo)+Vb)/intopV(1)", 0);
    model.result("pg14").run();

    model.param("par2").set("Tf", "Td*2e2");

    model.sol("sol1").runAll();

    model.result("pg14").run();
    model.result("pg14").setIndex("looplevelindices", "range(1,10,426)", 0);
    model.result("pg14").run();

    model.param("par2").set("Tf", "Td*1e2");

    model.sol("sol1").runAll();

    model.result("pg14").setIndex("looplevelindices", "range(1,10,402)", 0);
    model.result("pg14").run();

    model.label("Cube_Drying_2domain_2.mph");

    model.param("par2").set("lam_atm", "1.177912");
    model.param("par2").descr("lam_atm", "lam_o when patm");
    model.param("par2").descr("lam_atm", "lam_o when using patm");
    model.param("par2").set("mu_o1", "po1*Omega+R*T*(log((Je_o1-1)/(Je_o1))+1/Je_o1+chi/Je_o1^2)");
    model.param("par2").set("po1", "Gd1*lam_r1/lam_o+patm");
    model.param("par2").set("po2", "Gd2*lam_r2/lam_o+patm");
    model.param("par2").set("mu_o2", "po2*Omega+R*T*(log((Je_o2-1)/(Je_o2))+1/Je_o2+chi/Je_o2^2)");
    model.param("par2").set("lam_o", "2.1462");

    model.sol("sol1").runAll();

    model.result("pg14").run();

    model.label("Cube_Drying_2domain_2.mph");

    model.result("pg11").feature("vol1").set("expr", "Sd11");
    model.result("pg11").run();

    model.sol("sol1").runAll();

    model.result("pg11").run();
    model.result("pg11").feature("vol1").set("expr", "cd");
    model.result("pg11").run();
    model.result("pg11").feature("vol1").set("expr", "Jd");
    model.result("pg11").run();
    model.result("pg11").feature("vol1").set("expr", "Jr");
    model.result("pg11").run();
    model.result("pg11").feature("vol1").set("expr", "Sd11");
    model.result("pg11").run();

    model.component("comp1").physics("w3").prop("ShapeProperty").set("order", 1);

    model.result("pg11").run();

    model.sol("sol1").runAll();

    model.component("comp1").variable("var7").set("Jr", "lam_r1^3");
    model.component("comp1").variable("var8").set("Jr", "lam_r^3");
    model.component("comp1").variable("var8").set("lam_r", "lam_r2");
    model.component("comp1").variable("var8").set("Sd11", "lam_r*Gd*Fd11-p*FdStar11");
    model.component("comp1").variable("var8").set("Sd12", "lam_r*Gd*Fd12-p*FdStar12");
    model.component("comp1").variable("var8").set("Sd13", "lam_r*Gd*Fd13-p*FdStar13");
    model.component("comp1").variable("var8").set("Sd21", "lam_r*Gd*Fd21-p*FdStar21");
    model.component("comp1").variable("var8").set("Sd22", "lam_r*Gd*Fd22-p*FdStar22");
    model.component("comp1").variable("var8").set("Sd23", "lam_r*Gd*Fd23-p*FdStar23");
    model.component("comp1").variable("var8").set("Sd31", "lam_r*Gd*Fd31-p*FdStar31");
    model.component("comp1").variable("var8").set("Sd32", "lam_r*Gd*Fd32-p*FdStar32");
    model.component("comp1").variable("var8").set("Sd33", "lam_r*Gd*Fd33-p*FdStar33");
    model.component("comp1").variable("var8").set("Gd", "Gd2");
    model.component("comp1").variable("var8").set("cdo", "cd2");
    model.component("comp1").variable("var8").set("po", "po2");
    model.component("comp1").variable("var8").set("mu_o", "mu_o2");

    model.result("pg11").run();
    model.result("pg11").setIndex("looplevel", 1, 0);
    model.result("pg11").run();
    model.result("pg11").setIndex("looplevel", 2, 0);
    model.result("pg11").run();
    model.result("pg11").setIndex("looplevel", 3, 0);
    model.result("pg11").run();
    model.result("pg11").setIndex("looplevel", 4, 0);
    model.result("pg11").run();
    model.result("pg11").setIndex("looplevel", 5, 0);
    model.result("pg11").run();
    model.result("pg11").setIndex("looplevel", 6, 0);
    model.result("pg11").run();
    model.result("pg11").setIndex("looplevel", 7, 0);
    model.result("pg11").run();
    model.result("pg11").setIndex("looplevel", 8, 0);
    model.result("pg11").run();
    model.result("pg11").setIndex("looplevel", 9, 0);
    model.result("pg11").run();
    model.result("pg11").setIndex("looplevel", 1, 0);
    model.result("pg11").run();
    model.result("pg11").setIndex("looplevel", 2, 0);
    model.result("pg11").run();
    model.result("pg11").setIndex("looplevel", 3, 0);
    model.result("pg11").run();
    model.result("pg11").setIndex("looplevel", 4, 0);
    model.result("pg11").run();
    model.result("pg11").setIndex("looplevel", 5, 0);
    model.result("pg11").run();
    model.result("pg11").setIndex("looplevel", 6, 0);
    model.result("pg11").run();
    model.result("pg11").setIndex("looplevel", 7, 0);
    model.result("pg11").run();
    model.result("pg11").setIndex("looplevel", 8, 0);
    model.result("pg11").run();
    model.result("pg11").feature("vol1").set("expr", "p");
    model.result("pg11").run();
    model.result().table().create("evl3", "Table");
    model.result().table("evl3").comments("Interactive 3D values");
    model.result().table("evl3").label("Evaluation 3D");
    model.result().table("evl3")
         .addRow(new double[]{-1.0730939206936037, 0.3876307070957671, -0.1867196513985347, 465803.61498082476}, new double[]{0, 0, 0, 0});
    model.result("pg11").feature("vol1").set("expr", "Sd11");
    model.result("pg11").run();
    model.result("pg11").feature("vol1").set("expr", "Sd22");
    model.result("pg11").run();
    model.result("pg11").feature("vol1").set("expr", "Sd33");
    model.result("pg11").run();
    model.result("pg11").feature("vol1").set("expr", "Sd11");
    model.result("pg11").setIndex("looplevel", 9, 0);
    model.result("pg11").run();
    model.result("pg11").setIndex("looplevel", 10, 0);
    model.result("pg11").run();
    model.result("pg11").setIndex("looplevel", 11, 0);
    model.result("pg11").run();
    model.result("pg11").setIndex("looplevel", 12, 0);
    model.result("pg11").run();
    model.result("pg11").setIndex("looplevel", 82, 0);
    model.result("pg11").run();
    model.result("pg11").setIndex("looplevel", 218, 0);
    model.result("pg11").run();
    model.result("pg11").setIndex("looplevel", 298, 0);
    model.result("pg11").run();
    model.result("pg11").setIndex("looplevel", 361, 0);
    model.result("pg11").run();
    model.result("pg14").run();

    model.param().set("Gd2", "Gdd*2");
    model.param("par2").set("lam_r2", "1.135");

    model.component("comp1").variable("var1").remove("Jr");
    model.component("comp1").variable("var1").remove("lam_rold");

    model.sol("sol1").runFromTo("st1", "v1");

    model.result("pg11").run();
    model.result("pg11").feature("vol1").set("expr", "cd");
    model.result("pg11").run();
    model.result("pg11").feature("vol1").set("expr", "Sd22");
    model.result("pg11").run();
    model.result("pg11").feature("vol1").set("expr", "Sd33");
    model.result("pg11").run();
    model.result("pg11").feature("vol1").set("expr", "Sd11");
    model.result("pg11").run();

    model.param().set("Gd2", "Gdd");
    model.param("par2").set("lam_r2", "1.135*0+1");

    model.sol("sol1").runAll();

    model.result("pg11").run();

    model.label("Cube_Drying_2domain.mph");

    model.result("pg11").run();
    model.result("pg15").run();

    model.component("comp1").view("view1").hideEntities().create("hide1");
    model.component("comp1").view("view1").hideEntities("hide1").geom(2);
    model.component("comp1").view("view1").hideEntities("hide1").add(7);
    model.component("comp1").view("view1").hideEntities("hide1").add(6);
    model.component("comp1").view("view1").hideObjects().clear();
    model.component("comp1").view("view1").hideEntities().clear();

    model.component("comp1").variable("var7").remove("T11");
    model.component("comp1").variable("var7").remove("T12");
    model.component("comp1").variable("var7").remove("T13");
    model.component("comp1").variable("var7").remove("T22");
    model.component("comp1").variable("var7").remove("T23");
    model.component("comp1").variable("var7").remove("T33");
    model.component("comp1").variable("var8").remove("T11");
    model.component("comp1").variable("var8").remove("T12");
    model.component("comp1").variable("var8").remove("T13");
    model.component("comp1").variable("var8").remove("T22");
    model.component("comp1").variable("var8").remove("T23");
    model.component("comp1").variable("var8").remove("T33");
    model.component("comp1").variable("var8").set("Jr", "lam_r2^3");

    model.param().remove("patm");
    model.param("par2").set("po1", "Gd1*lam_r1/lam_o");
    model.param("par2").set("po2", "Gd2*lam_r2/lam_o");

    return model;
  }

  public static Model run7(Model model) {

    model.component("comp1").func().create("step1", "Step");
    model.component("comp1").func("step1").set("location", "Tmu/2");
    model.component("comp1").func("step1").set("smooth", "Tmu");

    model.component("comp1").variable("var2").set("mu_expo", "mu_o+(mu_end-mu_o)*step1(t)");

    model.param().set("Gd1", "Gdd*1.1");

    model.component("comp1").mesh("mesh2").run();

    model.sol("sol1").runAll();

    model.result("pg11").run();
    model.result("pg11").setIndex("looplevel", 1, 0);
    model.result("pg11").run();
    model.result("pg11").feature("vol1").set("expr", "Omega*cd+1");
    model.result("pg11").run();
    model.result("pg11").setIndex("looplevel", 402, 0);
    model.result("pg11").run();

    model.param().set("Gd1", "Gdd*2");

    model.sol("sol1").runAll();

    model.result("pg11").run();
    model.result("pg11").setIndex("looplevel", 1, 0);
    model.result("pg11").run();
    model.result("pg11").setIndex("looplevel", 7, 0);
    model.result("pg11").run();

    model.param().set("Gd1", "Gdd");
    model.param().set("Gd2", "Gdd*2");
    model.param("par2").set("lam_r2", "1.13602");
    model.param().remove("lam_atm");
    model.param().remove("lam_new");
    model.param("par2").set("Sod22", "Gd2*lam_r2*lam_o-po2*lam_o^2");
    model.param("par2").set("lam_r2", "1.1362");

    model.result("pg11").run();
    model.result("pg11").feature("vol1").set("expr", "p");
    model.result("pg11").run();
    model.result("pg11").feature("vol1").set("expr", "Fd11");
    model.result("pg11").run();
    model.result("pg11").feature("vol1").set("expr", "Fd22");
    model.result("pg11").run();
    model.result("pg11").feature("vol1").set("expr", "Fd33");
    model.result("pg11").run();
    model.result("pg11").feature("vol1").set("expr", "Sd11");
    model.result("pg11").run();

    model.component("comp1").variable("var2")
         .set("fcs", "-mu_ext+R*T*(log(Omega*cds/(Jr+Omega*cds))+1/(Jr+Omega*cds)+chi/(Jr+Omega*cds)^2)+Omega*p");

    model.param("par2").set("lam_r2", "1.13602");

    model.result("pg11").run();
    model.result("pg11").feature("vol1").set("expr", "mu");
    model.result("pg11").run();
    model.result("pg11").feature("vol1").set("expr", "Fd11");
    model.result("pg11").run();
    model.result("pg11").feature("vol1").set("expr", "mu");
    model.result("pg11").run();

    model.component("comp1").variable("var2").selection().geom("geom1", 1);
    model.component("comp1").variable("var2").selection().geom("geom1", 2);
    model.component("comp1").variable("var2").selection().all();
    model.component("comp1").variable("var2").selection().set(1, 2, 3, 4, 5, 7, 8, 9, 10, 11);

    model.result("pg11").run();
    model.result("pg11").feature("vol1").set("expr", "mu");
    model.result("pg11").run();
    model.result("pg11").feature("vol1").set("expr", "cd");
    model.result("pg11").run();
    model.result("pg11").feature("vol1").set("expr", "mu");
    model.result("pg11").run();
    model.result("pg11").feature("vol1").set("expr", "Sd11");
    model.result("pg11").run();
    model.result("pg11").feature("vol1").set("expr", "Sd22");
    model.result("pg11").run();
    model.result("pg11").feature("vol1").set("expr", "Jr+Omega*cd");
    model.result("pg11").run();
    model.result("pg11").feature("vol1").set("expr", "1+Omega*cd");
    model.result("pg11").run();
    model.result("pg11").feature("vol1").set("expr", "Jr+Omega*cd");
    model.result("pg11").run();
    model.result("pg11").feature("vol1").set("expr", "mu");
    model.result("pg11").run();

    model.param("par2")
         .set("muo2ed", "R*T*(log(Omega*cd2/(lam_r2^3+Omega*cd2))+1/(lam_r2^3+Omega*cd2)+chi/(lam_r2^3+Omega*cd2)^2)+Omega*po2");
    model.param("par2")
         .set("mu_o2", "R*T*(log(Omega*cd2/(lam_r2^3+Omega*cd2))+1/(lam_r2^3+Omega*cd2)+chi/(lam_r2^3+Omega*cd2)^2)+Omega*po2");
    model.param("par2")
         .set("mu_o1", "R*T*(log(Omega*cd1/(lam_r1^3+Omega*cd1))+1/(lam_r1^3+Omega*cd1)+chi/(lam_r1^3+Omega*cd1)^2)+Omega*po1");
    model.param().remove("muo2ed");
    model.param("par2").set("lam_r2", "1.010282");

    model.sol("sol1").runAll();

    model.result("pg11").run();
    model.result("pg11").feature("vol1").set("expr", "Jd");
    model.result("pg11").run();

    model.param().set("Gd2", "Gdd*10");
    model.param("par2").set("lam_r2", "1.090836");
    model.param().set("Gd2", "Gdd*5");
    model.param("par2").set("lam_r2", "1.040875");

    model.sol("sol1").runAll();

    model.result("pg11").run();
    model.result("pg11").setIndex("looplevel", 2, 0);
    model.result("pg11").run();
    model.result("pg11").setIndex("looplevel", 1, 0);
    model.result("pg11").run();
    model.result("pg11").feature("vol1").set("expr", "1+Omega*cd");
    model.result("pg11").run();
    model.result("pg11").feature("vol1").set("expr", "Jr+Omega*cd");
    model.result("pg11").run();
    model.result("pg11").feature("vol1").set("expr", "mu");
    model.result("pg11").run();

    model.label("Cube_Drying_2domain_MC.mph");

    model.result("pg11").run();
    model.result("pg11").setIndex("looplevel", 2, 0);
    model.result("pg11").run();
    model.result("pg11").setIndex("looplevel", 402, 0);
    model.result("pg11").run();
    model.result("pg11").feature("vol1").set("expr", "cd");
    model.result("pg11").run();
    model.result("pg14").setIndex("looplevelinput", "all", 0);
    model.result("pg14").run();

    model.param("par2").set("T_half", "1e4[s]");

    model.sol("sol1").runAll();

    model.result("pg11").run();
    model.result("pg14").setIndex("looplevelinput", "manualindices", 0);
    model.result("pg14").setIndex("looplevelindices", "range(1,10,402)", 0);
    model.result("pg14").run();
    model.result("pg14").setIndex("looplevelindices", "range(1,5,402)", 0);
    model.result("pg14").run();
    model.result("pg14").feature("glob1").set("markerpos", "datapoints");
    model.result("pg14").run();
    model.result("pg14").setIndex("looplevelindices", "range(1,2,402)", 0);
    model.result("pg14").run();
    model.result("pg11").setIndex("looplevel", 322, 0);
    model.result("pg11").run();
    model.result("pg11").setIndex("looplevel", 323, 0);
    model.result("pg11").run();
    model.result("pg11").setIndex("looplevel", 324, 0);
    model.result("pg11").run();
    model.result("pg11").setIndex("looplevel", 325, 0);
    model.result("pg11").run();
    model.result("pg11").setIndex("looplevel", 326, 0);
    model.result("pg11").run();
    model.result("pg11").setIndex("looplevel", 327, 0);
    model.result("pg11").run();
    model.result("pg11").feature("arwv1").set("arrowlength", "normalized");
    model.result("pg11").run();
    model.result("pg11").feature("arwv1").set("xnumber", 29);
    model.result("pg11").feature("arwv1").set("znumber", 29);
    model.result("pg11").run();
    model.result("pg11").setIndex("looplevel", 328, 0);
    model.result("pg11").run();
    model.result("pg11").setIndex("looplevel", 329, 0);
    model.result("pg11").run();
    model.result("pg11").setIndex("looplevel", 330, 0);
    model.result("pg11").run();
    model.result("pg11").setIndex("looplevel", 331, 0);
    model.result("pg11").run();
    model.result("pg11").setIndex("looplevel", 332, 0);
    model.result("pg11").run();
    model.result("pg11").setIndex("looplevel", 333, 0);
    model.result("pg11").run();
    model.result("pg11").setIndex("looplevel", 334, 0);
    model.result("pg11").run();
    model.result("pg11").setIndex("looplevel", 335, 0);
    model.result("pg11").run();
    model.result("pg11").setIndex("looplevel", 336, 0);
    model.result("pg11").run();
    model.result("pg11").setIndex("looplevel", 337, 0);
    model.result("pg11").run();
    model.result("pg11").setIndex("looplevel", 360, 0);
    model.result("pg11").run();

    model.component("comp1").variable("var3").label("Flux Boundary");
    model.component("comp1").variable().create("var9");
    model.component("comp1").variable().move("var9", 5);
    model.component("comp1").variable("var9").label("Flux 3D");
    model.component("comp1").variable("var9").set("hs1", "(Fd11*hd1+Fd12*hd2+Fd13*hd3)/Jd");
    model.component("comp1").variable("var9").set("hs2", "(Fd11*hd1+Fd12*hd2+Fd13*hd3)/Jd");
    model.component("comp1").variable("var9").set("hs3", "(Fd11*hd1+Fd12*hd2+Fd13*hd3)/Jd");
    model.component("comp1").variable("var9").set("hs2", "(Fd21*hd1+Fd22*hd2+Fd23*hd3)/Jd");
    model.component("comp1").variable("var9").set("hs3", "(Fd31*hd1+Fd32*hd2+Fd33*hd3)/Jd");
    model.component("comp1").variable("var9").label("Flux 3D spatial");

    model.sol("sol1").updateSolution();

    model.result("pg11").feature("arwv1").set("expr", new String[]{"hs1", "hs2", "hs3"});
    model.result("pg11").run();
    model.result("pg11").setIndex("looplevel", 389, 0);
    model.result("pg11").run();
    model.result("pg11").feature("arwv1").set("color", "black");
    model.result("pg11").run();
    model.result().export("anim1").set("solnumtype", "level1");
    model.result().export("anim1").set("frametime", 0.2);
    model.result().export("anim1").run();
    model.result("pg11").feature("arwv1").set("arrowlength", "logarithmic");
    model.result("pg11").run();
    model.result().export("anim1").showFrame();
    model.result("pg21").run();

    model.component("comp1").mesh("mesh2").feature("map1").feature("dis1").set("numelem", 6);
    model.component("comp1").mesh("mesh2").feature("map1").feature("dis2").set("numelem", 12);
    model.component("comp1").mesh("mesh2").run();

    model.result("pg21").run();

    model.sol("sol1").runAll();

    model.result("pg11").run();
    model.result("pg14").run();
    model.result("pg11").setIndex("looplevel", 401, 0);
    model.result("pg11").run();
    model.result("pg11").setIndex("looplevel", 400, 0);
    model.result("pg11").run();
    model.result("pg11").setIndex("looplevel", 399, 0);
    model.result("pg11").run();
    model.result("pg11").setIndex("looplevel", 398, 0);
    model.result("pg11").run();
    model.result("pg11").setIndex("looplevel", 369, 0);
    model.result("pg11").run();
    model.result("pg11").setIndex("looplevel", 350, 0);
    model.result("pg11").run();
    model.result("pg12").run();
    model.result("pg12").setIndex("looplevelinput", "manualindices", 0);
    model.result("pg12").setIndex("looplevelindices", "range(1,10,402)", 0);
    model.result("pg12").run();
    model.result("pg12").set("showlegends", false);
    model.result("pg18").run();
    model.result("pg18").setIndex("looplevelinput", "manualindices", 0);
    model.result("pg18").setIndex("looplevelindices", "1 100", 0);
    model.result("pg18").run();
    model.result("pg18").setIndex("looplevelindices", "1 100 200", 0);
    model.result("pg18").run();
    model.result().dataset("cln1").setIndex("genpoints", 0, 0, 0);
    model.result().dataset("cln1").setIndex("genpoints", 0, 1, 0);
    model.result().dataset("cln1").setIndex("genpoints", "-L/2", 0, 2);
    model.result().dataset("cln1").setIndex("genpoints", "L/2", 1, 2);
    model.result("pg18").run();
    model.result("pg18").feature("lngr2").set("xdataexpr", "z+wd");
    model.result("pg18").run();
    model.result("pg18").feature("lngr3").set("xdataexpr", "z+wd");
    model.result("pg18").feature("lngr4").set("xdataexpr", "z+wd");
    model.result("pg18").feature("ptgr1").set("xdataexpr", "z+wd");
    model.result("pg18").run();
    model.result("pg18").feature("ptgr1").set("data", "cpt1");
    model.result("pg18").run();
    model.result("pg18").feature("lngr3").set("unit", "um/s");
    model.result("pg18").feature("lngr4").set("unit", "um/s");
    model.result("pg18").run();
    model.result("pg18").run();
    model.result("pg18").setIndex("looplevelindices", "1 100 200 300", 0);
    model.result("pg18").run();
    model.result("pg18").setIndex("looplevelindices", "1 100", 0);
    model.result("pg18").run();
    model.result("pg18").setIndex("looplevelindices", "1 2", 0);
    model.result("pg18").run();
    model.result("pg18").setIndex("looplevelindices", 1, 0);
    model.result("pg18").run();
    model.result("pg18").setIndex("looplevelindices", "1 2 10", 0);
    model.result("pg18").run();
    model.result("pg18").setIndex("looplevelindices", "range(1,10,400)", 0);
    model.result("pg18").run();

    model.label("Cube_Drying_2domain_MC.mph");

    model.result("pg14").run();

    model.component("comp1").mesh("mesh2").feature("map1").feature("dis1").set("numelem", 3);
    model.component("comp1").mesh("mesh2").feature("map1").feature("dis2").set("numelem", 6);
    model.component("comp1").mesh("mesh2").run();

    model.sol("sol1").runAll();

    model.result("pg11").run();
    model.result("pg14").run();

    model.label("Cube_Drying_2domain_MC.mph");

    model.sol("sol1").runAll();

    model.component("comp1").cpl().create("aveop3", "Average");
    model.component("comp1").cpl("aveop3").set("axisym", true);
    model.component("comp1").cpl("aveop3").selection().set(2);
    model.component("comp1").cpl("aveop3").set("opname", "aveT");
    model.component("comp1").cpl().duplicate("aveop4", "aveop3");
    model.component("comp1").cpl("aveop4").set("opname", "aveB");
    model.component("comp1").cpl("aveop4").selection().set(1);

    model.sol("sol1").updateSolution();

    model.component("comp1").cpl().move("aveop3", 1);
    model.component("comp1").cpl().move("aveop4", 2);
    model.component("comp1").cpl("aveop1").set("opname", "aveV");
    model.component("comp1").cpl("aveop2").label("Average Boundary");
    model.component("comp1").cpl("aveop2").set("opname", "aveB");
    model.component("comp1").cpl("aveop3").label("Average 2");
    model.component("comp1").cpl("aveop4").label("Average 3");
    model.component("comp1").cpl("aveop2").set("opname", "aveS");

    model.sol("sol1").updateSolution();

    model.result("pg14").feature("glob1").setIndex("expr", "intopV(Jd)/intopV(1)", 1);
    model.result("pg14").feature("glob1").setIndex("expr", "aveV(Jd)", 0);
    model.result("pg14").feature("glob1").setIndex("expr", "aveT(Jd)", 1);
    model.result("pg14").feature("glob1").setIndex("expr", "aveB(Jd)", 2);
    model.result("pg14").feature("glob2").active(false);
    model.result("pg14").feature("glob3").active(false);
    model.result("pg14").feature("glob5").active(false);
    model.result("pg14").feature("glob4").active(false);
    model.result("pg14").run();

    model.param().label("Parameters Materials");
    model.param("par2").label("Parameters Initial values");
    model.param().create("par3");
    model.param("par3").label("Parameters Times");
    model.param("par3").set("tauD", "L^2/D");
    model.param().remove("Td");
    model.param().remove("Tf");
    model.param("par3").set("Tf", "tauD*1e2");
    model.param("par3").set("tauMu", "T_half/log(2)");
    model.param().rename("tauMu", "tauM");
    model.param("par3").descr("tauM", "mu time");
    model.param("par3").descr("tauD", "diffusion time");
    model.param("par3").descr("Tf", "final time");
    model.param().remove("Tmu");
    model.param().remove("T_half");
    model.param("par3").set("T_half", "1e4[s]");

    model.component("comp1").func("step1").set("location", "tauM/2");
    model.component("comp1").func("step1").set("smooth", "tauM");

    model.result("pg14").feature("ptgr1").set("expr", "mu_o+(mu_end-mu_o)*step1(t)");
    model.result("pg14").feature("glob1").active(false);
    model.result("pg14").run();
    model.result("pg14").feature("ptgr1").set("expr", "mu_o+(mu_end-mu_o)*(1-exp(-t/tauM))");

    model.sol("sol1").updateSolution();

    model.result("pg14").run();
    model.result("pg14").feature("ptgr1").set("expr", "mu_ext");
    model.result("pg14").run();

    model.component("comp1").variable("var2").rename("mu_expo", "mu_step");
    model.component("comp1").variable("var2").set("mu_expo", "mu_o+(mu_end-mu_o)*(1-exp(-t/tauM))");
    model.component("comp1").variable("var2").set("mu_ext", "mu_step");
    model.component("comp1").variable("var2").descr("mu_expo", "Exponential time-evolution");
    model.component("comp1").variable("var2").descr("mu_step", "Linear step time-evolution");

    model.label("3d_Cube_Drying_2domain.mph");

    model.param().set("D", "1e-6[m^2/s]");
    model.param("par3").set("tauD", "(lam_o*L)^2/D");
    model.param("par3").set("T_half", "1e2[s]");
    model.param("par3").set("Tf", "1e4[s]");

    model.sol("sol1").runAll();

    model.result("pg11").run();
    model.result("pg14").setIndex("looplevelindices", "range(1,2,322)", 0);
    model.result("pg14").run();
    model.result("pg14").feature("glob1").active(true);
    model.result("pg14").run();
    model.result("pg14").setIndex("looplevelindices", "range(1,2,32)", 0);
    model.result("pg14").run();
    model.result("pg14").setIndex("looplevelindices", "range(1,2,100)", 0);
    model.result("pg14").run();
    model.result("pg14").setIndex("looplevelindices", "range(1,2,140)", 0);
    model.result("pg14").run();

    model.label("3d_Cube_Drying_2domain.mph");

    model.param().rename("Gd1", "Gds");
    model.param().rename("Gd2", "Gdh");
    model.param().descr("Gds", "Soft gel");
    model.param().descr("Gdh", "Hard gel");
    model.param("par2").set("po1", "Gds*lam_r1/lam_o");
    model.param("par2").set("po2", "Gdh*lam_r2/lam_o");
    model.param().rename("po1", "pos");
    model.param().rename("po2", "poh");
    model.param("par2")
         .set("mu_o1", "R*T*(log(Omega*cd1/(lam_r1^3+Omega*cd1))+1/(lam_r1^3+Omega*cd1)+chi/(lam_r1^3+Omega*cd1)^2)+Omega*pos");
    model.param("par2")
         .set("mu_o2", "R*T*(log(Omega*cd2/(lam_r2^3+Omega*cd2))+1/(lam_r2^3+Omega*cd2)+chi/(lam_r2^3+Omega*cd2)^2)+Omega*poh");
    model.param().rename("lam_r1", "lam_rs");
    model.param().rename("lam_r2", "lam_rh");
    model.param().rename("Je_o1", "Je_os");
    model.param().rename("Je_o2", "Je_oh");
    model.param("par2").set("Je_os", "(lam_o/lam_rs)^3");
    model.param("par2").set("Je_oh", "(lam_o/lam_rh)^3");
    model.param("par2").set("cd1", "(lam_o^3-lam_rs^3)/Omega");
    model.param("par2").set("cd2", "(lam_o^3-lam_rh^3)/Omega");
    model.param("par2").set("pos", "Gds*lam_rs/lam_o");
    model.param("par2").set("poh", "Gdh*lam_rh/lam_o");
    model.param("par2")
         .set("mu_o1", "R*T*(log(Omega*cds/(lam_r1^3+Omega*cds))+1/(lam_r1^3+Omega*cds)+chi/(lam_r1^3+Omega*cd1)^2)+Omega*pos");
    model.param().rename("lam_o", "Ldo");
    model.param().rename("Jo", "Jdo");
    model.param("par2").set("Jdo", "Ldo^3");
    model.param().rename("lam_rs", "Lgs");
    model.param().rename("lam_rh", "Lgh");
    model.param("par2").set("Je_os", "(Ldo/Lgs)^3");
    model.param("par2").set("Je_oh", "(Ldo/Lgh)^3");
    model.param().rename("cd1", "cd_os");
    model.param().rename("cd2", "cd_oh");
    model.param("par2").set("cd_oh", "(Ldo^3-Lgh^3)/Omega");
    model.param("par2").set("cd_os", "(Ldo^3-Lgs^3)/Omega");
    model.param("par2").set("pos", "Gds*Lgs/Ldo");
    model.param("par2").set("poh", "Gdh*Lgh/Ldo");
    model.param().rename("mu_o1", "mu_os");
    model.param().rename("mu_o2", "mu_oh");
    model.param().rename("pos", "p_os");
    model.param().rename("poh", "p_oh");
    model.param("par2")
         .set("mu_os", "R*T*(log(Omega*cd_os/(Lgs^3+Omega*cd_os))+1/(Lgs^3+Omega*cd_os)+chi/(Lgs^3+Omega*cd_os)^2)+Omega*p_os");
    model.param("par2")
         .set("mu_oh", "R*T*(log(Omega*cd_oh/(Lgh^3+Omega*cd_oh))+1/(Lgh^3+Omega*cd_oh)+chi/(Lgh^3+Omega*cd_oh)^2)+Omega*p_oh");
    model.param("par2").set("Sod11", "Gds*Lgs*Ldo-p_os*Ldo^2");
    model.param("par2").set("Sod22", "Gdh*Lgh*Ldo-p_oh*Ldo^2");
    model.param("par2").set("Lgh", "1.040872");

    model.component("comp1").variable("var1").set("Je", "Jd/Jg");

    model.param("par3").set("tauD", "(Ldo*L)^2/D");

    model.component("comp1").variable("var7").rename("lam_r", "Lg");
    model.component("comp1").variable("var7").set("Lg", "Lgs");
    model.component("comp1").variable("var7").label("Domain Soft");
    model.component("comp1").variable("var7").rename("Jr", "Jg");
    model.component("comp1").variable("var7").set("Jg", "Lg^3");
    model.component("comp1").variable("var7").set("Gd", "Gds");
    model.component("comp1").variable("var7").set("cdo", "cd_os");
    model.component("comp1").variable("var7").set("po", "p_os");
    model.component("comp1").variable("var7").set("mu_o", "mu_os");
    model.component("comp1").variable("var7")
         .set("mu", "R*T*(log(Omega*cds/(Jg+Omega*cds))+1/(Jg+Omega*cds)+chi/(Jg+Omega*cds)^2)+Omega*p");

    model.component("comp1").physics().move("w3", 1);
    model.component("comp1").physics("wb").field("dimensionless").field("ceb");
    model.component("comp1").physics("wb").field("dimensionless").component(1, "ceb");
    model.component("comp1").physics("w2").field("dimensionless").field("ces");
    model.component("comp1").physics("w2").field("dimensionless").component(1, "ces");

    model.component("comp1").variable("var7").set("cds", "exp(ces)*C", "Physical surface concentration");
    model.component("comp1").variable("var1").remove("cd");
    model.component("comp1").variable("var7").set("M11", "(cds*D/(R*T))*invC11");
    model.component("comp1").variable("var7").set("M12", "(cds*D/(R*T))*invC12");
    model.component("comp1").variable("var7").set("M13", "(cds*D/(R*T))*invC13");
    model.component("comp1").variable("var7").set("M22", "(cds*D/(R*T))*invC22");
    model.component("comp1").variable("var7").set("M23", "(cds*D/(R*T))*invC23");
    model.component("comp1").variable("var7").set("M33", "(cds*D/(R*T))*invC33");
    model.component("comp1").variable("var7").set("Sd11", "Lgs*Gds*Fd11-p*FdStar11");
    model.component("comp1").variable("var7").set("Sd12", "Lgs*Gds*Fd12-p*FdStar12");
    model.component("comp1").variable("var7").set("Sd13", "Lgs*Gds*Fd13-p*FdStar13");
    model.component("comp1").variable("var7").set("Sd21", "Lgs*Gds*Fd21-p*FdStar21");
    model.component("comp1").variable("var7").set("Sd22", "Lgs*Gds*Fd22-p*FdStar22");
    model.component("comp1").variable("var7").set("Sd23", "Lgs*Gds*Fd23-p*FdStar23");
    model.component("comp1").variable("var7").set("Sd31", "Lgs*Gds*Fd31-p*FdStar31");
    model.component("comp1").variable("var7").set("Sd32", "Lgs*Gds*Fd32-p*FdStar32");
    model.component("comp1").variable("var7").set("Sd33", "Lgs*Gds*Fd33-p*FdStar33");
    model.component("comp1").variable("var7").set("psimix", "R*T/Omega*((Je-1)*log((Je-1)/Je)+chi*(Je-1)/Je)");

    model.param().set("RT", "8.314[J/(mol*K)]*293[K]");

    model.component("comp1").variable("var7").set("M11", "(cds*D/(RT))*invC11");
    model.component("comp1").variable("var7").set("M12", "(cds*D/(RT))*invC12");
    model.component("comp1").variable("var7").set("M13", "(cds*D/(RT))*invC13");
    model.component("comp1").variable("var7").set("M22", "(cds*D/(RT))*invC22");
    model.component("comp1").variable("var7").set("M23", "(cds*D/(RT))*invC23");
    model.component("comp1").variable("var7").set("M33", "(cds*D/(RT))*invC33");
    model.component("comp1").variable("var7").set("psiela", "1/2*Gds*(C11+C22+C33-3)");
    model.component("comp1").variable().duplicate("var10", "var7");
    model.component("comp1").variable().move("var10", 3);
    model.component("comp1").variable("var10").label("Domain Hard");
    model.component("comp1").variable("var10").selection().set(1);
    model.component("comp1").variable("var7").selection().set(2);
    model.component("comp1").variable("var8").active(false);

    model.component("comp1").physics().copy("w4", "w2");
    model.component("comp1").physics().move("w4", 3);
    model.component("comp1").physics("w2").label("Balance of Solvent Soft");
    model.component("comp1").physics("w2").selection().set(2);
    model.component("comp1").physics("w4").label("Weak Balance of Solvent Hard");
    model.component("comp1").physics("w4").selection().set(1);
    model.component("comp1").physics("w4").field("dimensionless").field("ceh");
    model.component("comp1").physics("w4").field("dimensionless").component(1, "ceh");
    model.component("comp1").physics("w2").feature("wfeq1")
         .setIndex("weak", "-cd*cest*test(ces)+hd1*test(cesx)+hd2*test(cesy)+hd3*test(cesz)", 0);

    model.component("comp1").variable("var7").rename("cds", "cd");
    model.component("comp1").variable("var7")
         .set("mu", "RT*(log(Omega*cd/(Jg+Omega*cd))+1/(Jg+Omega*cd)+chi/(Jg+Omega*cd)^2)+Omega*p");
    model.component("comp1").variable("var5")
         .set("mu", "RT*(log(Omega*cd/(Jg+Omega*cd))+1/(Jg+Omega*cd)+chi/(Jg+Omega*cd)^2)+Omega*p");
    model.component("comp1").variable().move("var5", 2);
    model.component("comp1").variable("var5").remove("mu_old");
    model.component("comp1").variable("var5").remove("mu_new");
    model.component("comp1").variable("var5").set("M11", "(cd*D/(RT))*invC11");
    model.component("comp1").variable("var5").set("M12", "(cd*D/(RT))*invC12");
    model.component("comp1").variable("var5").set("M13", "(cd*D/(RT))*invC13");
    model.component("comp1").variable("var5").set("M22", "(cd*D/(RT))*invC22");
    model.component("comp1").variable("var5").set("M23", "(cd*D/(RT))*invC23");
    model.component("comp1").variable("var5").set("M33", "(cd*D/(RT))*invC33");
    model.component("comp1").variable("var5").remove("Gd");
    model.component("comp1").variable("var7")
         .remove(new String[]{"mu", "hd1", "hd2", "hd3", "M11", "M12", "M13", "M22", "M23", "M33"});
    model.component("comp1").variable("var5").set("Sd11", "Lgs*Gds*Fd11-p*FdStar11");
    model.component("comp1").variable("var5").set("Sd12", "Lgs*Gds*Fd11-p*FdStar11");
    model.component("comp1").variable("var5").set("Sd13", "Lgs*Gds*Fd11-p*FdStar11");
    model.component("comp1").variable("var5").set("Sd21", "Lgs*Gds*Fd11-p*FdStar11");
    model.component("comp1").variable("var5").set("Sd22", "Lgs*Gds*Fd11-p*FdStar11");
    model.component("comp1").variable("var5").set("Sd23", "Lgs*Gds*Fd11-p*FdStar11");
    model.component("comp1").variable("var5").set("Sd31", "Lgs*Gds*Fd11-p*FdStar11");
    model.component("comp1").variable("var5").set("Sd32", "Lgs*Gds*Fd11-p*FdStar11");
    model.component("comp1").variable("var5").set("Sd33", "Lgs*Gds*Fd11-p*FdStar11");
    model.component("comp1").variable("var5").set("Sd11", "Lgs*Gd*Fd11-p*FdStar11");
    model.component("comp1").variable("var5").set("Sd12", "Lgs*Gd*Fd12-p*FdStar12");
    model.component("comp1").variable("var5").set("Sd13", "Lgs*Gd*Fd13-p*FdStar13");
    model.component("comp1").variable("var5").set("Sd21", "Lgs*Gd*Fd21-p*FdStar21");
    model.component("comp1").variable("var5").set("Sd22", "Lgs*Gd*Fd22-p*FdStar22");
    model.component("comp1").variable("var5").set("Sd23", "Lgs*Gd*Fd23-p*FdStar23");
    model.component("comp1").variable("var5").set("Sd31", "Lgs*Gd*Fd31-p*FdStar31");
    model.component("comp1").variable("var5").set("Sd32", "Lgs*Gd*Fd32-p*FdStar32");
    model.component("comp1").variable("var5").set("Sd33", "Lgs*Gd*Fd33-p*FdStar33");
    model.component("comp1").variable("var7")
         .remove(new String[]{"Sd11", "Sd12", "Sd13", "Sd21", "Sd22", "Sd23", "Sd31", "Sd32", "Sd33"});
    model.component("comp1").variable("var5").set("psi_ela", "1/2*Gd*(Ce11+Ce22+Ce33-3)");
    model.component("comp1").variable("var7").remove("psiela");
    model.component("comp1").variable("var5").set("psi_mix", "R*T/Omega*((Je-1)*log((Je-1)/Je)+chi*(Je-1)/Je)");
    model.component("comp1").variable("var1").set("Fe11", "Fd11/Lg");
    model.component("comp1").variable("var1").set("Fe12", "Fd12");
    model.component("comp1").variable("var1").rename("Fe12", "Fe22");
    model.component("comp1").variable("var1").set("Fe22", "Fd22/Lg");
    model.component("comp1").variable("var1").set("Fe33", "Fd33/Lg");
    model.component("comp1").variable("var7").remove("psimix");
    model.component("comp1").variable("var7").remove("psitot");
    model.component("comp1").variable("var5").set("psi_tot", "psiela+psimix");
    model.component("comp1").variable("var5").set("psi_ela", "1/2*Gd*(C11+C22+C33-3)");
    model.component("comp1").variable("var5").set("pippo", "T12");
    model.component("comp1").variable("var5").remove("pippo");
    model.component("comp1").variable("var7").remove("Diss");
    model.component("comp1").variable("var5")
         .set("dissi", "(M11*d(mu,x)+M12*d(mu,y)+M13*d(mu,z))*d(mu,x)+(M12*d(mu,x)+M22*d(mu,y)+M23*d(mu,z))*d(mu,y)+(M13*d(mu,x)+M23*d(mu,y)+M33*d(mu,z))*d(mu,z)");
    model.component("comp1").variable("var7").set("mu_s", "mu");
    model.component("comp1").variable().remove("var10");
    model.component("comp1").variable().duplicate("var10", "var7");
    model.component("comp1").variable().move("var10", 4);
    model.component("comp1").variable("var10").label("Domain Hard");
    model.component("comp1").variable("var10").selection().set(1);
    model.component("comp1").variable("var10").set("Gd", "Gdh");
    model.component("comp1").variable("var10").set("Lg", "Lgh");
    model.component("comp1").variable("var10").set("cdo", "cd_oh");
    model.component("comp1").variable("var10").set("po", "p_oh");
    model.component("comp1").variable("var10").set("mu_o", "mu_oh");
    model.component("comp1").variable("var10").set("cd", "exp(ceh)*C");
    model.component("comp1").variable("var5").active(true);
    model.component("comp1").variable("var5").set("Sd11", "Lg*Gd*Fd11-p*FdStar11");
    model.component("comp1").variable("var5").set("Sd12", "Lg*Gd*Fd12-p*FdStar12");
    model.component("comp1").variable("var5").set("Sd13", "Lg*Gd*Fd13-p*FdStar13");
    model.component("comp1").variable("var5").set("Sd21", "Lg*Gd*Fd21-p*FdStar21");
    model.component("comp1").variable("var5").set("Sd22", "Lg*Gd*Fd22-p*FdStar22");
    model.component("comp1").variable("var5").set("Sd23", "Lg*Gd*Fd23-p*FdStar23");
    model.component("comp1").variable("var5").set("Sd31", "Lg*Gd*Fd31-p*FdStar31");
    model.component("comp1").variable("var5").set("Sd32", "Lg*Gd*Fd32-p*FdStar32");
    model.component("comp1").variable("var5").set("Sd33", "Lg*Gd*Fd33-p*FdStar33");
    model.component("comp1").variable("var5").set("psi_mix", "RT/Omega*((Je-1)*log((Je-1)/Je)+chi*(Je-1)/Je)");
    model.component("comp1").variable("var5").set("psi_tot", "psi_ela+psi_mix");
    model.component("comp1").variable("var9").active(false);

    model.component("comp1").physics("w").feature("init1").set("ud", "(Ldo-1)*x");
    model.component("comp1").physics("w").feature("init1").set("vd", "(Ldo-1)*y");
    model.component("comp1").physics("w").feature("init1").set("wd", "(Ldo-1)*z");
    model.component("comp1").physics("w4").feature("init1").set("ceh", "log(cdo/C)");
    model.component("comp1").physics("w4").feature("wfeq1")
         .setIndex("weak", "-cd*ceht*test(ceh)+hd1*test(cehx)+hd2*test(cehy)+hd3*test(cehz)", 0);

    model.sol("sol1").runFromTo("st1", "v1");

    model.result("pg11").run();
    model.result("pg11").feature("vol1").set("expr", "Jd");
    model.result("pg11").run();
    model.result("pg11").feature("vol1").set("expr", "Jg");
    model.result("pg11").run();
    model.result("pg11").feature("vol1").set("expr", "ces");
    model.result("pg11").run();
    model.result("pg11").feature("vol1").set("expr", "ceh");
    model.result("pg11").run();
    model.result("pg11").feature("vol1").set("expr", "cd");
    model.result("pg11").run();

    model.component("comp1").physics("ge").active(false);

    model.result("pg11").feature("vol1").set("expr", "ceb");

    model.component("comp1").physics("wb").label("Weak Boundary Surface Concentration");

    model.result("pg11").create("surf4", "Surface");
    model.result("pg11").feature("vol1").set("expr", "cd");
    model.result("pg11").feature("surf4").feature().copy("def1", "pg11/vol1/def1");

    return model;
  }

  public static Model run8(Model model) {
    model.result("pg11").feature().move("surf4", 1);
    model.result("pg11").run();
    model.result("pg11").feature("surf4").feature().copy("filt1", "pg11/vol1/filt1");
    model.result("pg11").feature("surf4").feature("filt1").set("expr", "(y>0)*(x>0)");
    model.result("pg11").run();
    model.result("pg11").feature("surf4").feature("filt1").set("expr", "(y<0)*(x>0)");
    model.result("pg11").run();
    model.result().table("evl3")
         .addRow(new double[]{-0.6700470933861025, 2.1467272404152027E-12, -0.7013376077214519, 486559.7635814926}, new double[]{0, 0, 0, 0});
    model.result("pg11").feature("surf4").set("expr", "cd");
    model.result("pg11").run();
    model.result("pg11").feature("surf4").set("colortabletrans", "reverse");
    model.result("pg11").run();
    model.result("pg11").feature("surf4").set("expr", "ceb");
    model.result("pg11").run();

    model.label("3d_Cube_Drying_2domain_2.mph");

    model.component("comp1").physics("w4").create("weak1", "WeakContribution", 2);
    model.component("comp1").physics("w4").feature("weak1").set("weakExpression", "Dmu*(mu_h-mu_s)*C*test(exp(ce))");

    model.component("comp1").variable("var10").rename("mu_s", "mu_h");

    model.param().set("Dmu", "D/RT*1");

    model.label("3d_Cube_Drying_2domain_2.mph");

    model.param().set("Dmu", "D/RT*1e9[mol/m^4]");

    model.component("comp1").physics("w4").feature("weak1")
         .set("weakExpression", "Dmu*(mu_s-mu_h)*C*test(exp(ceh))");
    model.component("comp1").physics("w4").feature("weak1").selection().set(6);
    model.component("comp1").physics("w4").feature("wc1").set("constraintExpression", "ceh-ces");
    model.component("comp1").physics("w4").feature("weak1").active(false);
    model.component("comp1").physics("w4").feature("wc1").set("constraintExpression", "ceh-ceb");
    model.component("comp1").physics("w2").feature("wc1").set("constraintExpression", "ces-ceb");
    model.component("comp1").physics("wb").feature("wfeq1").setIndex("weak", "fcs*test(ceb)", 0);
    model.component("comp1").physics("wb").feature("wfeq1").setIndex("weak", "fcb*test(ceb)", 0);

    model.component("comp1").variable("var2").rename("fcs", "fcb");
    model.component("comp1").variable("var2")
         .set("fcb", "-mu_ext+R*T*(log(Omega*cds/(Jg+Omega*cds))+1/(Jg+Omega*cds)+chi/(Jg+Omega*cds)^2)+Omega*p");

    model.sol("sol1").runFromTo("st1", "v1");

    model.component("comp1").physics("w3").feature("wfeq1").setIndex("weak", "-test(p)*(Jd-(Jg+Omega*cd))", 0);

    model.component("comp1").variable("var2").set("cds", "exp(ceb)*C");

    model.component("comp1").physics("w4").feature("weak1").active(true);
    model.component("comp1").physics("w2").create("weak1", "WeakContribution", 2);
    model.component("comp1").physics("w2").feature("weak1")
         .set("weakExpression", "-Dmu*(mu_s-mu_h)*C*test(exp(ces))");
    model.component("comp1").physics("w2").feature("weak1").selection().set(6);
    model.component("comp1").physics("w2").feature("weak1")
         .set("weakExpression", "Dmu*(mu_s-mu_h)*C*test(exp(ces))");

    model.label("3d_Cube_Drying_2domain_2.mph");

    model.sol("sol1").runFromTo("st1", "v1");

    model.result("pg11").run();
    model.result("pg11").feature("vol1").set("expr", "Sd11");
    model.result("pg11").run();
    model.result("pg11").feature("vol1").set("expr", "Sd22");
    model.result("pg11").run();
    model.result("pg11").feature("vol1").set("expr", "Sd33");
    model.result("pg11").run();
    model.result("pg11").feature("vol1").set("expr", "Sd13");
    model.result("pg11").run();
    model.result("pg11").feature("vol1").set("expr", "Sd13/Gd");
    model.result("pg11").run();
    model.result("pg11").feature("vol1").set("expr", "Sd11/Gd");
    model.result("pg11").run();
    model.result("pg11").feature("vol1").set("expr", "cd");
    model.result("pg11").run();
    model.result("pg11").feature("vol1").set("expr", "Ldo");
    model.result("pg11").run();
    model.result("pg11").feature("vol1").set("expr", "cd/Jd");
    model.result("pg11").run();
    model.result("pg11").feature("vol1").set("expr", "cd");
    model.result("pg11").run();
    model.result("pg11").feature("vol1").set("expr", "hd1");
    model.result("pg11").run();
    model.result("pg11").feature("vol1").set("expr", "hd2");
    model.result("pg11").run();
    model.result("pg11").feature("vol1").set("expr", "hd3");
    model.result("pg11").run();
    model.result("pg11").feature("vol1").set("expr", "mu");
    model.result("pg11").run();
    model.result("pg11").feature("surf4").set("expr", "mu");
    model.result("pg11").run();
    model.result("pg11").feature("vol1").set("expr", "mu_s");
    model.result("pg11").run();
    model.result("pg11").feature("vol1").set("expr", "mu_h");
    model.result("pg11").run();
    model.result("pg11").run();
    model.result("pg11").feature("vol1").set("expr", "cdo");
    model.result("pg11").run();
    model.result("pg11").feature("vol1").set("expr", "ces");
    model.result("pg11").run();
    model.result("pg11").feature("vol1").set("expr", "ceh");
    model.result("pg11").run();

    model.component("comp1").variable("var7").selection().set(1);
    model.component("comp1").variable("var10").selection().set(2);

    model.component("comp1").physics("w2").feature("weak1").active(false);
    model.component("comp1").physics("w4").feature("weak1").active(false);
    model.component("comp1").physics("w2").selection().set(1);
    model.component("comp1").physics("w4").selection().set(2);

    model.label("3d_Cube_Drying_2domain_2.mph");

    model.component("comp1").physics("w4").feature("weak1").active(true);
    model.component("comp1").physics("w2").feature("weak1").active(true);

    model.sol("sol1").feature("t1").feature("se1").feature().remove("w41");
    model.sol("sol1").feature("t1").feature("se1").feature().remove("wb1");
    model.sol("sol1").feature("t1").feature("se1").feature("ssDef")
         .set("segvar", new String[]{"comp1_ces", "comp1_wd", "comp1_p", "comp1_vd", "comp1_ud", "comp1_lm", "comp1_ceb", "comp1_ceh", "comp1_lm1"});

    model.component("comp1").physics("w2").feature("wc1").set("fieldVariableName", "lms");
    model.component("comp1").physics("w4").feature("wc1").set("fieldVariableName", "lmh");

    model.sol("sol1").runFromTo("st1", "v1");

    model.result("pg11").run();

    model.component("comp1").mesh("mesh2").run();
    model.component("comp1").mesh("mesh2").run();

    model.result().create("pg22", "PlotGroup3D");
    model.result("pg22").label("Mesh Plot 22");
    model.result("pg22").set("data", "mesh2");
    model.result("pg22").set("inherithide", true);
    model.result("pg22").set("showlegendsmaxmin", true);
    model.result("pg22").create("mesh2", "Mesh");
    model.result("pg22").feature("mesh2").set("colortable", "TrafficFlow");
    model.result("pg22").feature("mesh2").set("colortabletrans", "nonlinear");
    model.result("pg22").feature("mesh2").set("nonlinearcolortablerev", true);
    model.result("pg22").feature("mesh2").set("meshdomain", "volume");
    model.result("pg21").run();
    model.result().remove("pg22");
    model.result("pg21").run();

    model.component("comp1").physics("w2").feature().duplicate("weak2", "weak1");
    model.component("comp1").physics("w2").feature("weak1").label("Weak Contribution Interface");
    model.component("comp1").physics("w2").feature("weak2").label("Weak Contribution External");
    model.component("comp1").physics("w2").feature("weak1")
         .set("weakExpression", "Dmu*(mu_h-mu_s)*C*test(exp(ces))");
    model.component("comp1").physics("w2").feature("weak2")
         .set("weakExpression", "Dmu*(mu_ext-mu_s)*C*test(exp(ces))");
    model.component("comp1").physics("w2").feature("weak2").selection().set(1, 2, 3, 8, 10);
    model.component("comp1").physics("w2").feature("wc1").active(false);
    model.component("comp1").physics("w4").feature("wc1").active(false);
    model.component("comp1").physics("w4").feature("weak1").label("Weak Contribution ");
    model.component("comp1").physics("w4").feature().duplicate("weak2", "weak1");
    model.component("comp1").physics("w4").feature("weak1").label("Weak Contribution Interface");
    model.component("comp1").physics("w4").feature("weak2").selection().set(4, 5, 7, 9, 11);
    model.component("comp1").physics("w4").feature("weak2").set("weakExpression", "Dmu*(mu_ext-mu_h)*test(ceh)");
    model.component("comp1").physics("w4").feature("weak1").set("weakExpression", "Dmu*(mu_s-mu_h)*test(ceh)");

    model.sol("sol1").runAll();

    model.result("pg11").run();
    model.result("pg14").run();
    model.result("pg14").setIndex("looplevelindices", "range(1,5,322) 322", 0);
    model.result("pg14").run();

    model.label("3d_Cube_Drying_2dom_2.mph");

    model.result().dataset("cln1").label("Cut Line Vertical");
    model.result("pg12").feature("lngr1").set("expr", "z");
    model.result("pg12").feature("lngr1").set("descractive", false);
    model.result("pg12").feature("lngr1").set("xdataexpr", "cd");
    model.result("pg12").feature("lngr2").active(false);
    model.result("pg12").setIndex("looplevelindices", 1, 0);
    model.result("pg12").run();
    model.result("pg12").setIndex("looplevelindices", "1 100", 0);
    model.result("pg12").run();
    model.result("pg12").setIndex("looplevelindices", "1 100 300", 0);
    model.result("pg12").run();
    model.result("pg12").setIndex("looplevelindices", "1 100 300 322", 0);
    model.result("pg12").run();
    model.result("pg12").feature("lngr1").set("xdataexpr", "mu");
    model.result("pg12").run();
    model.result("pg11").run();

    model.param("par2").set("mu_end", "-1e2[J/mol]");

    model.component("comp1").geom("geom1").feature("pt1").setIndex("p", "L/2 0", 0);
    model.component("comp1").geom("geom1").feature("pt1").setIndex("p", "0 -L/2", 1);
    model.component("comp1").geom("geom1").feature("pt1").setIndex("p", "0 0", 2);
    model.component("comp1").geom("geom1").run("pt1");
    model.component("comp1").geom("geom1").feature("pt1").setIndex("p", "L/2 L/2", 0);
    model.component("comp1").geom("geom1").run("pt1");
    model.component("comp1").geom("geom1").feature("pt1").setIndex("p", "L/2 0", 0);
    model.component("comp1").geom("geom1").run("pt1");
    model.component("comp1").geom("geom1").feature("pt1").setIndex("p", "L/2 -L/2", 0);
    model.component("comp1").geom("geom1").feature("pt1").setIndex("p", "0 0", 1);
    model.component("comp1").geom("geom1").run("pt1");
    model.component("comp1").geom("geom1").feature("pt1").setIndex("p", "L/2 -L/2 0", 0);
    model.component("comp1").geom("geom1").feature("pt1").setIndex("p", "0 0 0", 2);
    model.component("comp1").geom("geom1").feature("pt1").setIndex("p", "0 0 L/2", 1);
    model.component("comp1").geom("geom1").run("pt1");
    model.component("comp1").geom("geom1").feature("pt1").setIndex("p", "0 0 L/2 -L/2", 1);
    model.component("comp1").geom("geom1").feature("pt1").setIndex("p", "L/2 -L/2 0 0", 0);
    model.component("comp1").geom("geom1").feature("pt1").setIndex("p", "0 0 0 0", 2);
    model.component("comp1").geom("geom1").run("pt1");
    model.component("comp1").geom("geom1").runPre("fin");
    model.component("comp1").geom("geom1").feature("pt1").setIndex("p", "L/2 -L/2 0 0 0", 0);
    model.component("comp1").geom("geom1").feature("pt1").setIndex("p", "0 0 L/2 -L/2 0", 1);
    model.component("comp1").geom("geom1").feature("pt1").setIndex("p", "0 0 0 0 L/2", 2);
    model.component("comp1").geom("geom1").runPre("fin");
    model.component("comp1").geom("geom1").feature("pt1").setIndex("p", "L/2 -L/2 0 0 0 0", 0);
    model.component("comp1").geom("geom1").feature("pt1").setIndex("p", "0 0 L/2 -L/2 0 0", 1);
    model.component("comp1").geom("geom1").feature("pt1").setIndex("p", "0 0 0 0 L/2 -L/2", 2);
    model.component("comp1").geom("geom1").runPre("fin");
    model.component("comp1").geom("geom1").run();

    model.component("comp1").physics("w").feature("constr1").selection().set(4, 15);
    model.component("comp1").physics("w").feature("constr1").set("constraintExpression", "wd");
    model.component("comp1").physics("w").feature("constr2").selection().set(8, 11);
    model.component("comp1").physics("w").feature("constr2").set("constraintExpression", "ud");
    model.component("comp1").physics("w").feature("constr3").selection().set(9, 10);
    model.component("comp1").physics("w").feature("constr3").set("constraintExpression", "vd");

    model.component("comp1").mesh("mesh2").run();

    model.sol("sol1").runAll();

    model.result("pg11").run();
    model.result("pg11").feature("vol1").set("expr", "cd");
    model.result("pg11").run();
    model.result("pg11").setIndex("looplevel", 1, 0);
    model.result("pg11").run();
    model.result("pg11").setIndex("looplevel", 322, 0);
    model.result("pg11").run();
    model.result("pg11").feature("vol1").set("expr", "mu");
    model.result("pg11").run();
    model.result("pg11").feature("vol1").set("expr", "cd");
    model.result("pg11").run();
    model.result("pg11").feature("vol1").set("expr", "Jd");
    model.result("pg11").run();
    model.result("pg12").run();
    model.result("pg12").setIndex("looplevelindices", "1 100", 0);
    model.result("pg12").run();
    model.result("pg12").setIndex("looplevelindices", "1 50", 0);
    model.result("pg12").run();
    model.result("pg12").setIndex("looplevelindices", "1 100 200", 0);
    model.result("pg12").run();
    model.result("pg12").setIndex("looplevelindices", "1 100 200 300", 0);
    model.result("pg12").run();
    model.result("pg12").setIndex("looplevelindices", "1 100 200 300 322", 0);
    model.result("pg12").run();
    model.result("pg12").feature("lngr1").set("xdataexpr", "abs(mu)");
    model.result("pg12").run();
    model.result("pg12").set("xlog", true);
    model.result("pg12").set("showmanualgrid", true);
    model.result("pg12").set("showxspacing", false);
    model.result("pg12").set("showyspacing", true);
    model.result("pg12").set("showsecyspacing", true);
    model.result("pg12").set("showsecyextra", true);
    model.result("pg12").feature("lngr1").set("xdataexpr", "abs(cd)");
    model.result("pg12").run();
    model.result("pg12").set("xlog", false);
    model.result("pg12").set("showmanualgrid", true);
    model.result("pg12").set("showxspacing", true);
    model.result("pg12").set("showyspacing", true);
    model.result("pg12").set("showsecyspacing", true);
    model.result("pg12").set("showsecyextra", true);
    model.result("pg12").set("xlog", true);
    model.result("pg12").set("showmanualgrid", true);
    model.result("pg12").set("showxspacing", false);
    model.result("pg12").set("showyspacing", true);
    model.result("pg12").set("showsecyspacing", true);
    model.result("pg12").set("showsecyextra", true);
    model.result("pg12").set("xlog", false);
    model.result("pg12").set("showmanualgrid", true);
    model.result("pg12").set("showxspacing", true);
    model.result("pg12").set("showyspacing", true);
    model.result("pg12").set("showsecyspacing", true);
    model.result("pg12").set("showsecyextra", true);
    model.result("pg12").set("xlog", true);
    model.result("pg12").set("showmanualgrid", true);
    model.result("pg12").set("showxspacing", false);
    model.result("pg12").set("showyspacing", true);
    model.result("pg12").set("showsecyspacing", true);
    model.result("pg12").set("showsecyextra", true);
    model.result("pg12").set("xlog", false);
    model.result("pg12").set("showmanualgrid", true);
    model.result("pg12").set("showxspacing", true);
    model.result("pg12").set("showyspacing", true);
    model.result("pg12").set("showsecyspacing", true);
    model.result("pg12").set("showsecyextra", true);
    model.result("pg12").feature("lngr1").set("xdataexpr", "abs(mu)");
    model.result("pg12").run();
    model.result("pg12").set("xlog", true);
    model.result("pg12").set("showmanualgrid", true);
    model.result("pg12").set("showxspacing", false);
    model.result("pg12").set("showyspacing", true);
    model.result("pg12").set("showsecyspacing", true);
    model.result("pg12").set("showsecyextra", true);

    model.label("3d_Cube_Drying_2dom_2.mph");

    model.result("pg12").run();
    model.result("pg12").set("twoyaxes", false);
    model.result("pg12").run();

    model.component("comp1").physics("wb").active(false);
    model.component("comp1").physics("w4").feature("weak2").label("Weak Contribution  External");

    model.sol("sol1").runAll();

    model.result("pg11").run();
    model.result("pg14").run();

    model.param("par2").set("mu_end", "-1e3[J/mol]");
    model.param("par3").set("T_half", "1e3[s]");

    model.sol("sol1").runAll();

    model.result("pg11").run();
    model.result("pg14").run();
    model.result("pg12").run();
    model.result("pg12").feature("lngr1").set("xdataexpr", "abs(cd)");
    model.result("pg12").run();
    model.result("pg12").feature("lngr1").set("xdataexpr", "abs(mu)");
    model.result("pg12").run();
    model.result("pg11").setIndex("looplevel", 321, 0);
    model.result("pg11").run();
    model.result("pg11").setIndex("looplevel", 320, 0);
    model.result("pg11").run();
    model.result("pg11").setIndex("looplevel", 319, 0);
    model.result("pg11").run();
    model.result("pg11").setIndex("looplevel", 318, 0);
    model.result("pg11").run();
    model.result("pg11").setIndex("looplevel", 317, 0);
    model.result("pg11").run();
    model.result("pg11").setIndex("looplevel", 236, 0);
    model.result("pg11").run();
    model.result("pg11").setIndex("looplevel", 237, 0);
    model.result("pg11").run();
    model.result("pg11").setIndex("looplevel", 238, 0);
    model.result("pg11").run();
    model.result("pg11").setIndex("looplevel", 239, 0);
    model.result("pg11").run();
    model.result("pg11").setIndex("looplevel", 240, 0);
    model.result("pg11").run();
    model.result("pg11").setIndex("looplevel", 241, 0);
    model.result("pg11").run();

    model.param("par3").set("T_half", "0.5e3[s]");

    model.sol("sol1").runAll();

    model.result("pg11").run();
    model.result("pg11").setIndex("looplevel", 321, 0);
    model.result("pg11").run();
    model.result("pg11").setIndex("looplevel", 320, 0);
    model.result("pg11").run();
    model.result("pg14").run();
    model.result("pg11").setIndex("looplevel", 293, 0);
    model.result("pg11").run();
    model.result("pg11").setIndex("looplevel", 239, 0);
    model.result("pg11").run();
    model.result("pg11").setIndex("looplevel", 197, 0);
    model.result("pg11").run();

    model.param("par3").set("Tf", "2e3[s]");

    model.study("std1").feature("time").set("tlist", "0 10^{range(log10(1),1/100,log10(Tf/1[s]))}");

    model.sol("sol1").runAll();

    model.result("pg11").run();
    model.result("pg14").run();
    model.result("pg11").run();
    model.result("pg11").setIndex("looplevel", 331, 0);
    model.result("pg11").run();
    model.result("pg11").setIndex("looplevel", 330, 0);
    model.result("pg11").run();
    model.result("pg11").setIndex("looplevel", 329, 0);
    model.result("pg11").run();
    model.result("pg11").setIndex("looplevel", 1, 0);
    model.result("pg11").run();
    model.result("pg11").setIndex("looplevel", 2, 0);
    model.result("pg11").run();
    model.result("pg11").setIndex("looplevel", 3, 0);
    model.result("pg11").run();
    model.result("pg11").setIndex("looplevel", 4, 0);
    model.result("pg11").run();
    model.result("pg11").setIndex("looplevel", 5, 0);
    model.result("pg11").run();
    model.result("pg11").setIndex("looplevel", 6, 0);
    model.result("pg11").run();
    model.result("pg11").setIndex("looplevel", 7, 0);
    model.result("pg11").run();
    model.result("pg11").setIndex("looplevel", 8, 0);
    model.result("pg11").run();
    model.result("pg11").setIndex("looplevel", 9, 0);
    model.result("pg11").run();
    model.result("pg11").setIndex("looplevel", 10, 0);
    model.result("pg11").run();
    model.result("pg11").setIndex("looplevel", 11, 0);
    model.result("pg11").run();
    model.result("pg11").setIndex("looplevel", 12, 0);
    model.result("pg11").run();
    model.result("pg11").setIndex("looplevel", 13, 0);
    model.result("pg11").run();
    model.result("pg11").setIndex("looplevel", 14, 0);
    model.result("pg11").run();
    model.result("pg11").setIndex("looplevel", 15, 0);
    model.result("pg11").run();
    model.result("pg11").setIndex("looplevel", 16, 0);
    model.result("pg11").run();
    model.result("pg11").setIndex("looplevel", 17, 0);
    model.result("pg11").run();
    model.result("pg11").setIndex("looplevel", 18, 0);
    model.result("pg11").run();
    model.result("pg11").feature("vol1").set("expr", "cd");
    model.result("pg11").run();
    model.result("pg11").feature("surf4").set("expr", "cd");
    model.result("pg11").run();
    model.result("pg11").setIndex("looplevel", 19, 0);
    model.result("pg11").run();
    model.result("pg11").setIndex("looplevel", 20, 0);
    model.result("pg11").run();
    model.result("pg11").setIndex("looplevel", 21, 0);
    model.result("pg11").run();
    model.result("pg11").setIndex("looplevel", 22, 0);
    model.result("pg11").run();
    model.result("pg11").setIndex("looplevel", 23, 0);
    model.result("pg11").run();
    model.result("pg11").setIndex("looplevel", 74, 0);
    model.result("pg11").run();
    model.result("pg11").setIndex("looplevel", 132, 0);
    model.result("pg11").run();
    model.result("pg11").setIndex("looplevel", 150, 0);
    model.result("pg11").run();
    model.result("pg11").setIndex("looplevel", 181, 0);
    model.result("pg11").run();
    model.result("pg11").setIndex("looplevel", 229, 0);
    model.result("pg11").run();
    model.result().table("evl3")
         .addRow(new double[]{-0.8632848285221384, 1.251032347694414E-4, 0.05538192353432292, 319544.7138009659}, new double[]{0, 0, 0, 0});
    model.result("pg11").setIndex("looplevel", 230, 0);
    model.result("pg11").run();
    model.result("pg11").setIndex("looplevel", 231, 0);
    model.result("pg11").run();
    model.result("pg11").setIndex("looplevel", 230, 0);
    model.result("pg11").run();
    model.result("pg11").setIndex("looplevel", 229, 0);
    model.result("pg11").run();
    model.result("pg11").setIndex("looplevel", 228, 0);
    model.result("pg11").run();
    model.result("pg11").setIndex("looplevel", 227, 0);
    model.result("pg11").run();
    model.result("pg11").setIndex("looplevel", 226, 0);
    model.result("pg11").run();
    model.result("pg11").setIndex("looplevel", 225, 0);
    model.result("pg11").run();
    model.result("pg11").setIndex("looplevel", 224, 0);
    model.result("pg11").run();
    model.result("pg11").setIndex("looplevel", 223, 0);
    model.result("pg11").run();
    model.result("pg11").setIndex("looplevel", 222, 0);
    model.result("pg11").run();
    model.result("pg11").setIndex("looplevel", 221, 0);
    model.result("pg11").run();
    model.result().export("anim1")
         .set("solnum", new int[]{1, 2, 3, 4, 5, 6, 7, 8, 9, 10, 11, 12, 13, 14, 15, 16, 17, 18, 19, 20, 21, 22, 23, 24, 25, 26, 27, 28, 29, 30, 31, 32, 33, 34, 35, 36, 37, 38, 39, 40, 41, 42, 43, 44, 45, 46, 47, 48, 49, 50, 51, 52, 53, 54, 55, 56, 57, 58, 59, 60, 61, 62, 63, 64, 65, 66, 67, 68, 69, 70, 71, 72, 73, 74, 75, 76, 77, 78, 79, 80, 81, 82, 83, 84, 85, 86, 87, 88, 89, 90, 91, 92, 93, 94, 95, 96, 97, 98, 99, 100, 101, 102, 103, 104, 105, 106, 107, 108, 109, 110, 111, 112, 113, 114, 115, 116, 117, 118, 119, 120, 121, 122, 123, 124, 125, 126, 127, 128, 129, 130, 131, 132, 133, 134, 135, 136, 137, 138, 139, 140, 141, 142, 143, 144, 145, 146, 147, 148, 149, 150, 151, 152, 153, 154, 155, 156, 157, 158, 159, 160, 161, 162, 163, 164, 165, 166, 167, 168, 169, 170, 171, 172, 173, 174, 175, 176, 177, 178, 179, 180, 181, 182, 183, 184, 185, 186, 187, 188, 189, 190, 191, 192, 193, 194, 195, 196, 197, 198, 199, 200, 201, 202, 203, 204, 205, 206, 207, 208, 209, 210, 211, 212, 213, 214, 215, 216, 217, 218, 219, 220, 221, 222, 223, 224, 225, 226, 227, 228, 229, 230, 231, 232, 233, 234, 235, 236, 237, 238, 239, 240, 241, 242, 243, 244, 245, 246, 247, 248, 249, 250, 251, 252, 253, 254, 255, 256, 257, 258, 259, 260, 261, 262, 263, 264, 265, 266, 267, 268, 269, 270, 271, 272, 273, 274, 275, 276, 277, 278, 279, 280, 281, 282, 283, 284, 285, 286, 287, 288, 289, 290, 291, 292, 293, 294, 295, 296, 297, 298, 299, 300, 301, 302, 303, 304, 305, 306, 307, 308, 309, 310, 311, 312, 313, 314, 315, 316, 317, 318, 319, 320, 321, 322, 323, 324, 325, 326, 327, 328, 329, 330, 331, 332});
    model.result().export("anim1").run();
    model.result("pg11").feature("surf4").set("expr", "mu");
    model.result("pg11").run();
    model.result("pg11").feature("surf4").set("colortable", "Wave");
    model.result("pg11").run();
    model.result().export("anim1").showFrame();
    model.result().export("anim1").run();
    model.result().export("anim1").set("maxframes", 100);
    model.result().export("anim1").set("target", "file");
    model.result().export("anim1").set("movietype", "avi");
    model.result().export("anim1").set("avifilename", "/Users/LT/_users/CameraDeiGiochi/_Gel_Tutorial/Untitled.avi");
    model.result().export("anim1").set("movietype", "gif");
    model.result().export("anim1").set("fps", 4);
    model.result().export("anim1").run();
    model.result().export("anim1").set("title3d", true);
    model.result().export("anim1").set("legend3d", true);
    model.result().export("anim1").set("grid", true);
    model.result().export("anim1").set("axisorientation", true);
    model.result().export("anim1").set("logo3d", true);
    model.result().export("anim1").set("options3d", false);
    model.result().export("anim1").set("target", "player");
    model.result().export("anim1").run();

    model.label("3d_Cube_Drying_2dom_2.mph");

    model.result().export("anim1").showFrame();
    model.result().export("anim1").run();

    model.sol("sol1").runAll();

    model.result("pg11").run();

    model.component("comp1").variable().remove("var8");
    model.component("comp1").variable().remove("var9");
    model.component("comp1").variable("var7").descr("Gd", "Shear modulus");
    model.component("comp1").variable("var7").descr("Lg", "Lambda_g");

    model.label("3d_Cube_Drying_2dom_2.mph");

    model.result("pg14").run();
    model.result("pg15").label("Solvent flux & volume (requires Surface balance enabled)");

    model.component("comp1").physics("wb").label("Weak Boundary Surface Balance");

    model.result("pg15").label("Solvent flux & volume (enable Surface balance & Global ODE)");
    model.result("pg17").feature("glob1").setIndex("expr", "aveB(sqrt(udt^2+vdt^2+wdt^2))", 2);
    model.result("pg17").feature().duplicate("glob2", "glob1");
    model.result("pg17").feature("glob2").remove("unit", 1);
    model.result("pg17").feature("glob2").remove("descr", 1);
    model.result("pg17").feature("glob2").remove("expr", new int[]{1});
    model.result("pg17").feature("glob2").remove("unit", 1);
    model.result("pg17").feature("glob2").remove("descr", 1);
    model.result("pg17").feature("glob2").remove("expr", new int[]{1});
    model.result("pg17").feature("glob2").label("Global enable Lagrange multiplier");
    model.result("pg17").feature("glob2").active(false);
    model.result("pg17").feature("glob1").remove("unit", 0);
    model.result("pg17").feature("glob1").remove("descr", 0);
    model.result("pg17").feature("glob1").remove("expr", new int[]{0});

    model.component("comp1").variable("var6").active(false);

    model.result("pg17").feature("glob1").setIndex("expr", "fluxHd/intopA(area)", 0);
    model.result("pg17").run();
    model.result("pg17").setIndex("looplevelinput", "manualindices", 0);
    model.result("pg17").setIndex("looplevelindices", "range(1,10,332)", 0);
    model.result("pg17").run();
    model.result("pg19").setIndex("looplevelinput", "manualindices", 0);
    model.result("pg19").setIndex("looplevelindices", "range(1,10,332)", 0);
    model.result("pg19").feature().remove("ptgr3");
    model.result("pg19").run();
    model.result("pg19").feature("ptgr1").selection().set(10);
    model.result("pg19").feature("ptgr1").set("expr", "wdt");
    model.result("pg19").feature("ptgr2").set("expr", "-hs1b/cd*Jd+wdt");

    model.component("comp1").variable("var4").set("hs3b", "(Fd31*hd1b+Fd32*hd2b+Fd33*hd3b)/Jd");

    model.sol("sol1").updateSolution();

    model.result("pg19").feature("ptgr2").set("expr", "-hs3b/cd*Jd+wdt");
    model.result("pg19").run();
    model.result("pg16").feature("glob1").setIndex("expr", "aveV(sphT)", 0);
    model.result("pg16").run();
    model.result("pg16").setIndex("looplevelinput", "manualindices", 0);
    model.result("pg16").setIndex("looplevelindices", "range(1,10,332)", 0);
    model.result("pg16").run();
    model.result("pg18").setIndex("looplevelindices", "range(1,10,332)", 0);
    model.result("pg18").feature().remove("lngr3");
    model.result("pg18").run();
    model.result("pg18").feature("lngr4").active(false);
    model.result("pg18").feature("ptgr1").active(false);
    model.result("pg18").run();
    model.result("pg18").feature("lngr2").set("expr", "wdt");
    model.result("pg18").run();
    model.result("pg18").feature("lngr4").label("hs3/cd*Jd+wdt");
    model.result("pg18").feature("lngr4").set("expr", "hs3/cd*Jd+wdt");
    model.result("pg18").feature("lngr4").active(true);
    model.result("pg18").run();
    model.result("pg18").feature("ptgr1").set("expr", "wdt");
    model.result("pg18").feature("ptgr1").setIndex("looplevelinput", "manualindices", 0);
    model.result("pg18").feature("ptgr1").setIndex("looplevelindices", "range(1,10,332)", 0);
    model.result().dataset("cpt1").set("pointx", 0);
    model.result().dataset("cpt1").set("pointz", "L/2");
    model.result("pg18").feature("ptgr1").set("solutionparams", "parent");
    model.result("pg18").feature("ptgr1").active(true);
    model.result("pg18").run();
    model.result("pg18").feature("ptgr1").set("solutionparams", "manual");
    model.result("pg18").run();
    model.result("pg12").run();
    model.result("pg12").feature("lngr1").label("Line mu");
    model.result("pg12").feature("lngr2").label("Line cd");
    model.result("pg12").feature("lngr2").set("expr", "cd");
    model.result("pg12").set("twoyaxes", true);
    model.result("pg12").feature("lngr2").active(true);
    model.result("pg12").run();
    model.result("pg12").feature("lngr2").set("expr", "z");
    model.result("pg12").feature("lngr2").set("xdataexpr", "cd");
    model.result("pg12").run();
    model.result("pg12").feature("lngr2").set("expr", "cd");
    model.result("pg12").feature("lngr2").set("plotonsecyaxis", false);
    model.result("pg12").feature("lngr2").set("expr", "z");
    model.result("pg12").feature("lngr1").active(false);
    model.result("pg12").feature("lngr1").active(true);
    model.result("pg12").run();
    model.result("pg12").feature("lngr1").active(false);
    model.result("pg12").run();
    model.result("pg12").feature("lngr1").active(true);
    model.result("pg12").run();
    model.result("pg20").run();
    model.result("pg20").setIndex("looplevelinput", "manualindices", 0);
    model.result("pg20").setIndex("looplevelindices", "range(1,10,332)", 0);
    model.result("pg20").run();

    model.label("3d_Cube_Drying_2dom_1.mph");

    model.result("pg11").run();

    model.component("comp1").geom("geom1").feature("blk1").set("size", new String[]{"L/2", "L/2", "L/2"});
    model.component("comp1").geom("geom1").run("blk1");
    model.component("comp1").geom("geom1").feature().move("blk2", 1);

    return model;
  }

  public static Model run9(Model model) {
    model.component("comp1").geom("geom1").feature("blk2").set("size", new String[]{"L/2", "L/2", "L/2"});
    model.component("comp1").geom("geom1").runPre("fin");
    model.component("comp1").geom("geom1").feature("blk2").set("pos", new String[]{"0", "-L/2", "-L/2"});
    model.component("comp1").geom("geom1").feature("blk1").set("pos", new String[]{"0", "-L/2", "0"});
    model.component("comp1").geom("geom1").runPre("fin");
    model.component("comp1").geom("geom1").feature("pt1").active(false);
    model.component("comp1").geom("geom1").runPre("fin");
    model.component("comp1").geom("geom1").run();

    model.component("comp1").physics("w").create("cons1", "Constraint", 2);
    model.component("comp1").physics("w").feature("cons1").selection().set(1, 4);
    model.component("comp1").physics("w").feature("cons1").setIndex("R", "u", 0);
    model.component("comp1").physics("w").create("cons2", "Constraint", 2);
    model.component("comp1").physics("w").feature("cons2").selection().set(2, 5);
    model.component("comp1").physics("w").feature("cons2").setIndex("R", "v", 1);
    model.component("comp1").physics("w").feature("constr1").selection().set(2, 5, 11);
    model.component("comp1").physics("w").feature("constr2").active(false);
    model.component("comp1").physics("w").feature("constr3").active(false);
    model.component("comp1").physics("w4").feature("weak2").selection().set(7, 9, 11);
    model.component("comp1").physics("w2").feature("weak2").selection().set(3, 8, 10);

    model.component("comp1").mesh("mesh2").run();

    model.component("comp1").physics("w").feature("cons1").setIndex("R", "ud", 0);
    model.component("comp1").physics("w").feature("cons2").setIndex("R", "vd", 1);

    model.sol("sol1").runFromTo("st1", "v1");

    model.result("pg11").run();

    model.component("comp1").physics("w").feature("constr2").selection().set(2, 5);
    model.component("comp1").physics("w").feature("constr3").selection().set(5, 11);
    model.component("comp1").physics("w").feature("cons1").active(false);
    model.component("comp1").physics("w").feature("cons2").active(false);
    model.component("comp1").physics("w").feature("constr2").active(true);
    model.component("comp1").physics("w").feature("constr3").active(true);

    model.sol("sol1").runAll();

    model.result("pg11").run();

    model.label("3d_Cube_Drying_2dom_1_Sym.mph");

    model.result("pg11").run();
    model.result("pg11").feature("vol1").feature("filt1").active(false);
    model.result("pg11").run();
    model.result("pg11").feature("surf4").active(false);
    model.result("pg11").run();
    model.result("pg11").feature("arwv1").active(false);
    model.result("pg11").feature("vol1").set("expr", "Jd");
    model.result("pg11").run();
    model.result().table("evl3")
         .addRow(new double[]{0.053302581210116134, -0.5767608634044283, -0.1752903587327886, 1.496693266571189}, new double[]{0, 0, 0, 0});
    model.result("pg11").setIndex("looplevel", 1, 0);
    model.result("pg11").run();

    model.component("comp1").geom("geom1").run("blk1");
    model.component("comp1").geom("geom1").feature("blk1").set("size", new String[]{"L/2", "L/2", "L/20"});
    model.component("comp1").geom("geom1").runPre("fin");
    model.component("comp1").geom("geom1").run();

    model.component("comp1").mesh("mesh2").run();
    model.component("comp1").mesh("mesh2").feature("bl1").feature("blp").selection().set(6, 7, 8, 9, 10, 11);
    model.component("comp1").mesh("mesh2").run();
    model.component("comp1").mesh("mesh2").feature("map1").feature().duplicate("dis3", "dis1");
    model.component("comp1").mesh("mesh2").feature("map1").feature().move("dis3", 1);
    model.component("comp1").mesh("mesh2").feature("map1").feature("dis1").selection().set(4);
    model.component("comp1").mesh("mesh2").feature("map1").feature("dis3").selection().set(1);
    model.component("comp1").mesh("mesh2").feature("map1").feature("dis3").set("numelem", 6);
    model.component("comp1").mesh("mesh2").run();

    model.component("comp1").physics("w").feature("cons1").active(true);
    model.component("comp1").physics("w").feature("cons2").selection().set(8, 9);

    model.component("comp1").geom("geom1").run("blk1");
    model.component("comp1").geom("geom1").feature("blk1").set("pos", new int[]{0, 0, 0});
    model.component("comp1").geom("geom1").run("blk1");
    model.component("comp1").geom("geom1").feature("blk2").set("pos", new String[]{"0", "0", "-L/2"});
    model.component("comp1").geom("geom1").run("blk2");
    model.component("comp1").geom("geom1").run();

    model.component("comp1").physics("w").feature("cons2").active(true);
    model.component("comp1").physics("w").feature("cons2").selection().set(2, 5);
    model.component("comp1").physics("w").feature("constr3").active(false);
    model.component("comp1").physics("w").feature("constr2").active(false);
    model.component("comp1").physics("w").feature("constr1").selection().set(1, 4, 10);

    model.component("comp1").mesh("mesh2").run();

    model.sol("sol1").runAll();

    model.result("pg11").run();

    model.param().set("Gdh", "Gdd*10");
    model.param("par2").set("Lgh", "1.09090");

    model.sol("sol1").runAll();

    model.result("pg11").run();

    model.component("comp1").physics("w").feature("constr1").active(false);
    model.component("comp1").physics("w").create("cons3", "Constraint", 2);
    model.component("comp1").physics("w").feature("cons3").selection().set(3);
    model.component("comp1").physics("w").feature("cons3").setIndex("R", "wd", 2);
    model.component("comp1").physics("w2").feature("weak2").selection().set(8, 10);

    model.component("comp1").geom("geom1").feature("blk2").set("pos", new int[]{0, 0, 0});
    model.component("comp1").geom("geom1").runPre("fin");
    model.component("comp1").geom("geom1").feature("blk1").set("pos", new String[]{"0", "0", "L/2"});
    model.component("comp1").geom("geom1").run("blk1");
    model.component("comp1").geom("geom1").runPre("fin");

    model.sol("sol1").runAll();

    model.result("pg11").run();

    model.label("3d_Cube_Drying_2dom_1_Sym.mph");

    model.param().set("Gdd", "1e7[J/m^3]");
    model.param().set("Gdh", "Gdd*50");
    model.param("par2").set("Lgh", "1.5951465260");

    model.label("3d_Cube_Drying_2dom_1_Sym.mph");

    model.param().set("Gdh", "Gdd*10");
    model.param().set("Gdd", "1e6[J/m^3]");
    model.param("par2").set("Lgh", "1.09090");

    model.sol("sol1").runAll();

    model.component("comp1").geom("geom1").run("blk1");
    model.component("comp1").geom("geom1").feature("blk1").label("Block Thin");
    model.component("comp1").geom("geom1").feature("blk2").label("Block Thick");
    model.component("comp1").geom("geom1").feature("blk1").set("size", new String[]{"L/2", "L/2", "L/40"});
    model.component("comp1").geom("geom1").runPre("fin");
    model.component("comp1").geom("geom1").run();

    model.component("comp1").mesh("mesh2").run();

    model.sol("sol1").runAll();

    model.result("pg11").run();
    model.result("pg14").feature("glob1").setIndex("descr", "Jd Hard", 1);
    model.result("pg14").feature("glob1").setIndex("descr", "Jd Soft", 2);
    model.result("pg14").run();

    model.param("par2").set("Lgh", "1.090835");

    model.sol("sol1").runAll();

    model.result("pg11").run();

    model.param("par2").set("Lgh", "1.42813");
    model.param().set("Gdh", "Gdd*50");

    model.sol("sol1").runAll();

    model.result("pg11").run();

    model.label("3d_Cube_Drying_2dom_1_Sym.mph");

    model.result("pg11").run();

    model.label("3d_Cube_Drying_2dom_1_Sym_G50.mph");

    model.result("pg11").run();

    model.component("comp1").mesh("mesh2").feature("map1").feature("dis3").set("numelem", 8);
    model.component("comp1").mesh("mesh2").run();
    model.component("comp1").mesh("mesh2").feature("map1").feature("dis3").set("numelem", 10);
    model.component("comp1").mesh("mesh2").run();

    model.sol("sol1").runAll();

    model.result("pg11").run();
    model.result("pg21").set("data", "dset1");
    model.result("pg21").run();
    model.result("pg21").feature("mesh2").set("elemscale", 0.8);
    model.result("pg21").run();
    model.result("pg21").feature("mesh2").create("def1", "Deform");
    model.result("pg21").feature("mesh2").feature("def1").set("expr", new String[]{"ud", "vd", "wd"});
    model.result("pg21").feature("mesh2").feature("def1").set("scaleactive", true);
    model.result("pg21").run();

    model.label("3d_Cube_Drying_2dom_1_Sym_G50.mph");

    model.result("pg11").run();

    model.component("comp1").mesh("mesh2").feature("map1").feature("dis2").set("numelem", 10);

    model.sol("sol1").runAll();

    model.result("pg11").run();

    model.label("3d_Cube_Drying_2dom_1_Sym_G50.mph");

    model.result("pg11").run();
    model.result("pg14").run();
    model.result("pg12").run();
    model.result("pg16").run();

    model.label("3d_Cube_Drying_2dom_1_Sym_G50.mph");

    model.result("pg11").run();
    model.result("pg14").run();

    model.label("3d_Cube_Drying_2dom_1_Sym_G50_H40.mph");

    model.result("pg11").run();

    model.component("comp1").geom("geom1").feature("blk1").set("size", new String[]{"L/2", "L/2", "L/50"});
    model.component("comp1").geom("geom1").runPre("fin");
    model.component("comp1").geom("geom1").runPre("fin");
    model.component("comp1").geom("geom1").runPre("fin");
    model.component("comp1").geom("geom1").feature("blk1").set("size", new String[]{"L/2", "L/2", "L/40"});
    model.component("comp1").geom("geom1").runPre("fin");
    model.component("comp1").geom("geom1").feature("blk1").set("size", new String[]{"L/2", "L/2", "L/50"});
    model.component("comp1").geom("geom1").runPre("fin");
    model.component("comp1").geom("geom1").run();

    model.component("comp1").mesh("mesh2").run();

    model.label("3d_Cube_Drying_2dom_1_Sym_G50_H50.mph");

    model.result("pg11").run();

    model.component("comp1").geom("geom1").feature("blk1").set("size", new String[]{"L", "L", "L/25"});
    model.component("comp1").geom("geom1").run("blk1");
    model.component("comp1").geom("geom1").feature("blk2").set("size", new String[]{"L", "L", "L/2"});
    model.component("comp1").geom("geom1").runPre("fin");
    model.component("comp1").geom("geom1").run();

    model.component("comp1").mesh("mesh2").feature("map1").feature("dis1").selection().set(4, 11, 16, 20);
    model.component("comp1").mesh("mesh2").feature("map1").feature("dis3").selection().set(1, 9, 14, 19);
    model.component("comp1").mesh("mesh2").run("map1");
    model.component("comp1").mesh("mesh2").feature("map1").feature("dis2").selection().set(2, 3, 10, 15);
    model.component("comp1").mesh("mesh2").feature("map1").feature("dis2").set("numelem", 20);
    model.component("comp1").mesh("mesh2").run();
    model.component("comp1").mesh("mesh2").feature("bl1").active(false);
    model.component("comp1").mesh("mesh2").run();
    model.component("comp1").mesh("mesh2").feature("map1").feature("dis3").set("type", "predefined");
    model.component("comp1").mesh("mesh2").feature("map1").feature("dis3").set("elemcount", 10);
    model.component("comp1").mesh("mesh2").feature("map1").feature("dis3").set("elemratio", 10);
    model.component("comp1").mesh("mesh2").run();
    model.component("comp1").mesh("mesh2").feature("map1").feature("dis3").set("reverse", true);
    model.component("comp1").mesh("mesh2").run();
    model.component("comp1").mesh("mesh2").feature("map1").feature("dis3").set("elemratio", 9);
    model.component("comp1").mesh("mesh2").run();
    model.component("comp1").mesh("mesh2").run();
    model.component("comp1").mesh("mesh2").run();
    model.component("comp1").mesh("mesh2").feature("map1").feature("dis3").set("elemratio", 8);
    model.component("comp1").mesh("mesh2").run();
    model.component("comp1").mesh("mesh2").feature("map1").feature("dis3").set("elemratio", 6);
    model.component("comp1").mesh("mesh2").run();
    model.component("comp1").mesh("mesh2").feature("map1").feature("dis3").set("elemratio", 7);
    model.component("comp1").mesh("mesh2").run();

    model.result("pg11").setIndex("looplevel", 266, 0);
    model.result("pg11").run();

    model.component("comp1").mesh("mesh2").feature("map1").feature("dis3").set("elemcount", 14);
    model.component("comp1").mesh("mesh2").run();

    model.sol("sol1").runAll();

    model.result("pg11").run();
    model.result().dataset().create("mir1", "Mirror3D");
    model.result().dataset("mir1").set("quickplane", "xy");
    model.result("pg11").set("data", "mir1");
    model.result("pg11").run();

    model.label("3d_Cube_Drying_2dom_1_Sym_G50_H25_short.mph");

    model.result("pg11").run();

    model.sol("sol1").runAll();

    model.result("pg11").run();

    model.label("3d_Cube_Drying_2dom_1_Sym_G50_H25_short.mph");

    model.result("pg11").run();

    model.component("comp1").geom("geom1").feature("blk1").set("size", new String[]{"L", "L", "L/50"});
    model.component("comp1").geom("geom1").run();

    model.result("pg11").setIndex("looplevel", 254, 0);
    model.result("pg11").run();

    model.label("3d_Cube_Drying_2dom_1_Sym_G50_H50_short.mph");

    model.result("pg11").run();

    model.component("comp1").geom("geom1").run("pt1");
    model.component("comp1").geom("geom1").create("cyl1", "Cylinder");
    model.component("comp1").geom("geom1").feature().move("cyl1", 0);
    model.component("comp1").geom("geom1").feature("cyl1").set("r", "L");
    model.component("comp1").geom("geom1").feature("cyl1").set("h", "L/2");
    model.component("comp1").geom("geom1").run("cyl1");
    model.component("comp1").geom("geom1").run("cyl1");
    model.component("comp1").geom("geom1").create("par1", "Partition");
    model.component("comp1").geom("geom1").feature("par1").selection("input").set("cyl1");
    model.component("comp1").geom("geom1").feature("par1").selection("tool").set("cyl1");
    model.component("comp1").geom("geom1").feature().remove("par1");
    model.component("comp1").geom("geom1").run("blk1");
    model.component("comp1").geom("geom1").run("blk2");
    model.component("comp1").geom("geom1").feature("blk1").active(false);
    model.component("comp1").geom("geom1").run("cyl1");
    model.component("comp1").geom("geom1").run("blk2");
    model.component("comp1").geom("geom1").run("blk2");
    model.component("comp1").geom("geom1").create("int1", "Intersection");
    model.component("comp1").geom("geom1").feature("int1").selection("input").set("blk2", "cyl1");
    model.component("comp1").geom("geom1").run("int1");
    model.component("comp1").geom("geom1").feature().duplicate("cyl2", "cyl1");
    model.component("comp1").geom("geom1").feature().move("cyl2", 1);
    model.component("comp1").geom("geom1").feature("cyl1").set("h", "L/50");
    model.component("comp1").geom("geom1").feature().move("cyl2", 0);
    model.component("comp1").geom("geom1").feature("cyl2").set("pos", new String[]{"0", "0", "L/2"});
    model.component("comp1").geom("geom1").run("cyl2");
    model.component("comp1").geom("geom1").run("cyl1");
    model.component("comp1").geom("geom1").feature("cyl2").set("h", "L/50");
    model.component("comp1").geom("geom1").run("cyl2");
    model.component("comp1").geom("geom1").run("cyl1");
    model.component("comp1").geom("geom1").feature("cyl1").set("h", "L/2");
    model.component("comp1").geom("geom1").run("cyl1");
    model.component("comp1").geom("geom1").feature("cyl2").label("Cylinder Skin");
    model.component("comp1").geom("geom1").feature("cyl1").label("Cylinder Core");
    model.component("comp1").geom("geom1").feature("blk1").active(true);
    model.component("comp1").geom("geom1").run("blk1");
    model.component("comp1").geom("geom1").run("blk2");
    model.component("comp1").geom("geom1").feature("int1").selection("input").set("blk1", "blk2", "cyl1", "cyl2");
    model.component("comp1").geom("geom1").run("int1");
    model.component("comp1").geom("geom1").feature().move("blk1", 1);
    model.component("comp1").geom("geom1").feature().move("int1", 2);
    model.component("comp1").geom("geom1").run("cyl2");
    model.component("comp1").geom("geom1").run("blk1");
    model.component("comp1").geom("geom1").feature("int1").selection("input").set("blk1");
    model.component("comp1").geom("geom1").feature("int1").selection("input").init();
    model.component("comp1").geom("geom1").run("blk1");
    model.component("comp1").geom("geom1").feature("int1").selection("input").set("blk1", "cyl2");
    model.component("comp1").geom("geom1").run("int1");
    model.component("comp1").geom("geom1").run("cyl1");
    model.component("comp1").geom("geom1").run("blk2");
    model.component("comp1").geom("geom1").feature().duplicate("int2", "int1");
    model.component("comp1").geom("geom1").feature("int2").selection("input").set("blk2", "cyl1");
    model.component("comp1").geom("geom1").run("int2");
    model.component("comp1").geom("geom1").run("fin");

    model.component("comp1").physics("w2").feature("weak2").selection().set(8);
    model.component("comp1").physics("w4").feature("weak2").selection().set(7, 9);

    model.component("comp1").mesh("mesh2").run("map1");
    model.component("comp1").mesh("mesh2").feature("swe1").active(false);
    model.component("comp1").mesh("mesh2").create("map2", "Map");
    model.component("comp1").mesh("mesh2").feature("map2").selection().set(7);
    model.component("comp1").mesh("mesh2").run("map1");
    model.component("comp1").mesh("mesh2").feature("map2").active(false);
    model.component("comp1").mesh("mesh2").create("fq1", "FreeQuad");
    model.component("comp1").mesh("mesh2").feature("fq1").selection().set(7);
    model.component("comp1").mesh("mesh2").run("map1");
    model.component("comp1").mesh("mesh2").feature("fq1").selection().set(1);
    model.component("comp1").mesh("mesh2").feature("map1").active(false);
    model.component("comp1").mesh("mesh2").clearMesh();
    model.component("comp1").mesh("mesh2").run("fq1");
    model.component("comp1").mesh("mesh2").feature("fq1").selection().set(1, 7);
    model.component("comp1").mesh("mesh2").run("fq1");
    model.component("comp1").mesh("mesh2").feature("fq1").selection().set(7);
    model.component("comp1").mesh("mesh2").run("fq1");
    model.component("comp1").mesh("mesh2").create("swe2", "Sweep");
    model.component("comp1").mesh("mesh2").run("swe2");
    model.component("comp1").mesh("mesh2").feature("fq1").create("dis1", "Distribution");
    model.component("comp1").mesh("mesh2").feature("fq1").feature("dis1").selection().set(5, 6);
    model.component("comp1").mesh("mesh2").feature("fq1").feature("dis1").set("numelem", 10);
    model.component("comp1").mesh("mesh2").feature("fq1").feature("dis1").selection().set(7, 8);
    model.component("comp1").mesh("mesh2").run("fq1");
    model.component("comp1").mesh("mesh2").feature("swe2").create("dis1", "Distribution");
    model.component("comp1").mesh("mesh2").feature("swe2").feature("dis1").selection().set(2);
    model.component("comp1").mesh("mesh2").run("swe2");
    model.component("comp1").mesh("mesh2").feature("swe2").feature("dis1").set("numelem", 3);
    model.component("comp1").mesh("mesh2").feature("swe2").create("dis2", "Distribution");
    model.component("comp1").mesh("mesh2").feature("swe2").feature("dis2").selection().set(1);
    model.component("comp1").mesh("mesh2").run();
    model.component("comp1").mesh("mesh2").feature().remove("map1");
    model.component("comp1").mesh("mesh2").feature().remove("map2");
    model.component("comp1").mesh("mesh2").feature().remove("swe1");
    model.component("comp1").mesh("mesh2").feature("bl1").active(true);
    model.component("comp1").mesh("mesh2").feature("bl1").feature("blp").selection().set(6);
    model.component("comp1").mesh("mesh2").run();
    model.component("comp1").mesh("mesh2").feature("bl1").active(false);

    model.component("comp1").variable("var2").selection().all();

    model.result("pg11").setIndex("looplevel", 266, 0);
    model.result("pg11").run();
    model.result("pg11").run();

    model.component("comp1").mesh("mesh2").feature("fq1").feature("dis1").set("numelem", 12);
    model.component("comp1").mesh("mesh2").run();

    model.result("pg11").setIndex("looplevel", 266, 0);
    model.result("pg11").run();

    model.component("comp1").mesh("mesh2").feature("fq1").feature("dis1").set("numelem", 14);
    model.component("comp1").mesh("mesh2").run();

    model.result("pg11").setIndex("looplevel", 266, 0);
    model.result("pg11").run();

    model.param().set("Gdh", "Gdd*40");
    model.param("par2").set("Lgh", "1.35486");

    model.result("pg11").setIndex("looplevel", 265, 0);
    model.result("pg11").run();

    model.component("comp1").mesh("mesh2").feature("swe2").feature("dis2").set("type", "predefined");
    model.component("comp1").mesh("mesh2").feature("swe2").feature("dis2").set("elemratio", 10);
    model.component("comp1").mesh("mesh2").run();
    model.component("comp1").mesh("mesh2").feature("swe2").feature("dis2").set("growthrate", "exponential");
    model.component("comp1").mesh("mesh2").run();
    model.component("comp1").mesh("mesh2").feature("swe2").feature("dis2").set("growthrate", "linear");
    model.component("comp1").mesh("mesh2").run();

    model.result("pg11").setIndex("looplevel", 265, 0);
    model.result("pg11").run();

    model.param().set("Gdh", "Gdd*30");
    model.param("par2").set("Lgh", "1.274228");

    model.sol("sol1").runAll();

    model.result("pg11").run();

    model.component("comp1").mesh("mesh2").feature("swe2").feature("dis2").set("elemcount", 7);
    model.component("comp1").mesh("mesh2").run();

    model.sol("sol1").runAll();

    model.result("pg11").run();
    model.result("pg11").feature("vol1").set("wireframe", true);
    model.result("pg11").run();
    model.result("pg11").feature("vol1").set("resolution", "norefine");
    model.result("pg11").run();
    model.result("pg11").feature("vol1").set("wireframe", false);
    model.result("pg11").run();
    model.result("pg11").feature("vol1").set("resolution", "normal");
    model.result("pg11").run();

    model.component("comp1").mesh("mesh2").feature("fq1").create("dis2", "Distribution");
    model.component("comp1").mesh("mesh2").feature("fq1").feature("dis2").selection().set(13);
    model.component("comp1").mesh("mesh2").run("size");
    model.component("comp1").mesh("mesh2").feature("fq1").feature().remove("dis2");
    model.component("comp1").mesh("mesh2").feature("fq1").feature("dis1").set("numelem", 17);
    model.component("comp1").mesh("mesh2").run();
    model.component("comp1").mesh("mesh2").feature("fq1").feature("dis1").set("numelem", 20);
    model.component("comp1").mesh("mesh2").run();
    model.component("comp1").mesh("mesh2").run();
    model.component("comp1").mesh("mesh2").feature("fq1").feature("dis1").set("numelem", 10);
    model.component("comp1").mesh("mesh2").run("fq1");
    model.component("comp1").mesh("mesh2").feature("fq1").feature("dis1").set("numelem", 12);
    model.component("comp1").mesh("mesh2").run("fq1");
    model.component("comp1").mesh("mesh2").feature("fq1").feature("dis1").set("numelem", 13);
    model.component("comp1").mesh("mesh2").run("fq1");
    model.component("comp1").mesh("mesh2").feature("fq1").feature("dis1").active(false);
    model.component("comp1").mesh("mesh2").feature("size").set("hauto", 6);
    model.component("comp1").mesh("mesh2").run();
    model.component("comp1").mesh("mesh2").feature("size").set("hauto", 5);
    model.component("comp1").mesh("mesh2").run();
    model.component("comp1").mesh("mesh2").feature("size").set("hauto", 4);
    model.component("comp1").mesh("mesh2").run();

    model.sol("sol1").runAll();

    model.result("pg11").run();

    model.label("3d_Disk_Drying_2dom_1_Sym_G50_H30_short.mph");
    model.label("3d_DiskB_Dry_2dm_Sym_G30_LxL2xH50.mph");

    model.result("pg11").run();

    model.component("comp1").geom("geom1").feature("cyl2").active(false);
    model.component("comp1").geom("geom1").feature("blk1").active(false);
    model.component("comp1").geom("geom1").feature("int1").active(false);
    model.component("comp1").geom("geom1").run("fin");
    model.component("comp1").geom("geom1").feature("int2").active(false);
    model.component("comp1").geom("geom1").run("fin");
    model.component("comp1").geom("geom1").feature("int2").active(true);
    model.component("comp1").geom("geom1").run("fin");
    model.component("comp1").geom("geom1").feature("pt1").active(true);
    model.component("comp1").geom("geom1").run("fin");
    model.component("comp1").geom("geom1").feature("pt1").active(false);
    model.component("comp1").geom("geom1").feature("cyl1").active(false);
    model.component("comp1").geom("geom1").feature("blk2").active(false);
    model.component("comp1").geom("geom1").feature("int2").active(false);
    model.component("comp1").geom("geom1").feature("cyl2").active(true);
    model.component("comp1").geom("geom1").feature("blk1").active(true);
    model.component("comp1").geom("geom1").feature("int1").active(true);
    model.component("comp1").geom("geom1").run("fin");
    model.component("comp1").geom("geom1").feature("cyl2").active(false);
    model.component("comp1").geom("geom1").feature("blk1").active(false);
    model.component("comp1").geom("geom1").feature("int1").active(false);
    model.component("comp1").geom("geom1").feature("cyl1").active(true);
    model.component("comp1").geom("geom1").feature("blk2").active(true);
    model.component("comp1").geom("geom1").feature("int2").active(true);

    model.param().set("thick", "L/20");

    model.component("comp1").geom("geom1").feature("cyl1").set("r", "L+thick");
    model.component("comp1").geom("geom1").feature("blk2").set("size", new String[]{"L+thick", "L+thick", "L/2"});
    model.component("comp1").geom("geom1").run("fin");
    model.component("comp1").geom("geom1").feature().duplicate("cyl3", "cyl1");
    model.component("comp1").geom("geom1").feature().move("cyl3", 4);
    model.component("comp1").geom("geom1").feature("cyl3").set("r", "L");
    model.component("comp1").geom("geom1").feature().duplicate("cyl4", "cyl1");
    model.component("comp1").geom("geom1").feature().remove("cyl4");
    model.component("comp1").geom("geom1").feature().duplicate("cyl4", "cyl3");
    model.component("comp1").geom("geom1").run("cyl4");
    model.component("comp1").geom("geom1").create("dif1", "Difference");
    model.component("comp1").geom("geom1").feature().move("dif1", 5);
    model.component("comp1").geom("geom1").runPre("dif1");
    model.component("comp1").geom("geom1").feature("cyl4").active(false);
    model.component("comp1").geom("geom1").feature("blk2").active(false);
    model.component("comp1").geom("geom1").feature("int2").active(false);
    model.component("comp1").geom("geom1").feature("dif1").active(false);
    model.component("comp1").geom("geom1").feature("dif1").active(true);
    model.component("comp1").geom("geom1").run("cyl3");
    model.component("comp1").geom("geom1").feature("dif1").selection("input2").set("cyl1", "cyl3");
    model.component("comp1").geom("geom1").run("cyl3");
    model.component("comp1").geom("geom1").feature("dif1").selection("input").set("cyl1");
    model.component("comp1").geom("geom1").feature("dif1").selection("input2").remove("cyl1");
    model.component("comp1").geom("geom1").run("dif1");
    model.component("comp1").geom("geom1").run("fin");
    model.component("comp1").geom("geom1").feature("cyl4").active(true);
    model.component("comp1").geom("geom1").run("fin");
    model.component("comp1").geom("geom1").feature("blk2").active(true);
    model.component("comp1").geom("geom1").run("fin");
    model.component("comp1").geom("geom1").feature("int2").active(true);
    model.component("comp1").geom("geom1").run("fin");
    model.component("comp1").geom("geom1").runPre("int2");
    model.component("comp1").geom("geom1").feature("int2").selection("input").set("blk2", "cyl4", "dif1");
    model.component("comp1").geom("geom1").run("fin");
    model.component("comp1").geom("geom1").feature().move("blk1", 6);
    model.component("comp1").geom("geom1").feature().move("blk1", 5);
    model.component("comp1").geom("geom1").runPre("int2");
    model.component("comp1").geom("geom1").feature("int2").selection("input").set("blk2", "dif1");
    model.component("comp1").geom("geom1").feature("blk1").active(true);
    model.component("comp1").geom("geom1").feature("blk1").set("size", new String[]{"L+thick", "L", "L/50"});
    model.component("comp1").geom("geom1").feature("blk1").setIndex("size", "L+thick", 1);
    model.component("comp1").geom("geom1").feature().move("int1", 5);
    model.component("comp1").geom("geom1").feature("int1").active(true);
    model.component("comp1").geom("geom1").runPre("int1");
    model.component("comp1").geom("geom1").runPre("dif1");
    model.component("comp1").geom("geom1").runPre("int1");
    model.component("comp1").geom("geom1").feature("blk1").setIndex("size", "L", 2);
    model.component("comp1").geom("geom1").run("blk1");
    model.component("comp1").geom("geom1").feature("blk1").setIndex("size", "L/2", 2);
    model.component("comp1").geom("geom1").feature("blk2").set("size", new String[]{"L", "L", "L/2"});
    model.component("comp1").geom("geom1").run("blk1");
    model.component("comp1").geom("geom1").feature("blk1").set("pos", new int[]{0, 0, 0});
    model.component("comp1").geom("geom1").run("blk1");
    model.component("comp1").geom("geom1").feature("int1").selection("input").set("blk1", "dif1");
    model.component("comp1").geom("geom1").run("int1");
    model.component("comp1").geom("geom1").run("cyl4");
    model.component("comp1").geom("geom1").run("fin");
    model.component("comp1").geom("geom1").runPre("int2");
    model.component("comp1").geom("geom1").feature("int2").selection("input").set("blk2", "cyl4");
    model.component("comp1").geom("geom1").run("int2");
    model.component("comp1").geom("geom1").run("fin");

    model.label("3d_SkinnedCylinder.mph");

    model.param().set("thick", "L/3");

    model.component("comp1").geom("geom1").run("fin");

    model.component("comp1").physics("w").feature("cons1").selection().set(1, 5);
    model.component("comp1").physics("w").feature("cons2").selection().set(2, 10);
    model.component("comp1").physics("w").feature("cons3").selection().set(3, 7);
    model.component("comp1").physics("w2").selection().set(1);
    model.component("comp1").physics("w4").selection().set(2);
    model.component("comp1").physics("w2").feature("weak2").selection().set(4);
    model.component("comp1").physics("w2").feature("weak1").selection().set(6);
    model.component("comp1").physics("w4").feature("weak1").selection().set(6);
    model.component("comp1").physics("w4").feature("weak2").selection().set(8, 9);

    model.param().set("Height", "3*L");

    model.component("comp1").geom("geom1").feature("cyl1").set("h", "Height/2");
    model.component("comp1").geom("geom1").feature("cyl3").set("h", "Height/2");
    model.component("comp1").geom("geom1").feature("blk1").setIndex("size", "Height/2", 2);
    model.component("comp1").geom("geom1").feature("cyl4").set("h", "Height/2");
    model.component("comp1").geom("geom1").feature("blk2").set("size", new String[]{"L", "L", "Height/2"});
    model.component("comp1").geom("geom1").run("fin");

    model.param().set("thick", "L/10");

    model.component("comp1").geom("geom1").run("fin");

    model.param().set("Gdh", "Gdd*15");

    model.component("comp1").mesh("mesh3").run();

    return model;
  }

  public static Model run10(Model model) {

    model.component("comp1").variable("var7").selection().set(1);
    model.component("comp1").variable("var10").selection().set(2);
    model.component("comp1").variable("var4").selection().all();

    model.component("comp1").cpl("aveop1").selection().all();
    model.component("comp1").cpl("aveop3").selection().all();
    model.component("comp1").cpl("aveop4").selection().all();
    model.component("comp1").cpl("aveop2").selection().all();
    model.component("comp1").cpl("intop1").selection().all();
    model.component("comp1").cpl("intop2").selection().all();

    model.param().set("Gdh", "Gdd*30");

    model.sol("sol1").runAll();

    model.result("pg11").run();
    model.result("pg11").setIndex("looplevel", 318, 0);
    model.result("pg11").run();
    model.result("pg11").setIndex("looplevel", 293, 0);
    model.result("pg11").run();
    model.result("pg11").setIndex("looplevel", 160, 0);
    model.result("pg11").run();
    model.result("pg11").setIndex("looplevel", 230, 0);
    model.result("pg11").run();
    model.result("pg11").setIndex("looplevel", 272, 0);
    model.result("pg11").run();

    model.param().set("thick", "L/30");
    model.param().set("Height", "2*L");

    model.component("comp1").geom("geom1").run("fin");

    model.param("par3").set("T_half", "0.2e3[s]");
    model.param("par3").set("Tf", "1e3[s]");
    model.param().set("D", "1e-7[m^2/s]");
    model.param("par3").set("Tf", "1e4[s]");

    model.sol("sol1").runAll();

    model.result("pg11").run();
    model.result().export().create("plot1", "Plot");
    model.result().export("plot1").label("3D plot");
    model.result().export().create("img1", "Image");
    model.result().export("img1").set("size", "manualweb");
    model.result().export("img1").set("unit", "px");
    model.result().export("img1").set("height", "720");
    model.result().export("img1").set("width", "1280");
    model.result().export("img1").set("lockratio", "off");
    model.result().export("img1").set("resolution", "96");
    model.result().export("img1").set("antialias", "on");
    model.result().export("img1").set("zoomextents", "off");
    model.result().export("img1").set("fontsize", "9");
    model.result().export("img1").set("colortheme", "globaltheme");
    model.result().export("img1").set("customcolor", new double[]{1, 1, 1});
    model.result().export("img1").set("background", "color");
    model.result().export("img1").set("gltfincludelines", "on");
    model.result().export("img1").set("title1d", "on");
    model.result().export("img1").set("legend1d", "on");
    model.result().export("img1").set("logo1d", "off");
    model.result().export("img1").set("options1d", "on");
    model.result().export("img1").set("title2d", "on");
    model.result().export("img1").set("legend2d", "on");
    model.result().export("img1").set("logo2d", "off");
    model.result().export("img1").set("options2d", "on");
    model.result().export("img1").set("title3d", "on");
    model.result().export("img1").set("legend3d", "on");
    model.result().export("img1").set("logo3d", "off");
    model.result().export("img1").set("options3d", "on");
    model.result().export("img1").set("axisorientation", "on");
    model.result().export("img1").set("grid", "on");
    model.result().export("img1").set("axes1d", "on");
    model.result().export("img1").set("axes2d", "on");
    model.result().export("img1").set("showgrid", "on");
    model.result().export("img1").set("target", "file");
    model.result().export("img1").set("qualitylevel", "92");
    model.result().export("img1").set("qualityactive", "off");
    model.result().export("img1").set("imagetype", "png");
    model.result().export("img1").set("lockview", "off");
    model.result().export("img1").set("sourceobject", "pg11");
    model.result().export("img1").set("pngfilename", "WrinkledCylinder");
    model.result().export("img1").run();

    model.param().set("thick", "L/10");
    model.param().set("Height", "1.5*L");

    model.component("comp1").geom("geom1").run();

    model.component("comp1").variable("var1").selection().set(1);

    model.result("pg11").run();
    model.result("pg11").run();

    model.label("3d_SkinnedCylinder.mph");
    model.label("3d_SkinnedCylinder.mph");

    model.component("comp1").physics().remove("wb");
    model.component("comp1").physics().remove("ge");
    model.component("comp1").physics().create("w5", "WeakFormPDE", new String[][]{{"u"}});

    model.study("std1").feature("time").setSolveFor("/physics/w5", true);

    model.component("comp1").physics("w5").prop("EquationForm").set("form", "Automatic");
    model.component("comp1").physics("w5").label("Energy balance");
    model.component("comp1").physics("w5").prop("Units").set("CustomDependentVariableUnit", "1");
    model.component("comp1").physics("w5").prop("Units").set("DependentVariableQuantity", "none");
    model.component("comp1").physics("w5").prop("Units").setIndex("CustomDependentVariableUnit", "K", 0, 0);
    model.component("comp1").physics("w5").prop("Units").setIndex("CustomSourceTermUnit", "W/m^3", 0, 0);
    model.component("comp1").physics("w5").field("dimensionless").field("Tp");
    model.component("comp1").physics("w5").field("dimensionless").component(1, "Tp");
    model.component("comp1").physics("w5").feature("wfeq1")
         .setIndex("weak", "-Jd*C_eff*Tpt*test(Tp)+q_x*test(Tpx)+q_y*test(Tpy)+q_z*test(Tpz)", 0);
    model.component("comp1").physics("w5").feature("init1").set("Tp", "T_init");
    model.component("comp1").physics("w5").create("cons1", "Constraint", 2);
    model.component("comp1").physics("w5").feature("cons1").selection().all();
    model.component("comp1").physics("w5").feature("cons1").selection().set(4, 8, 9);

    model.component("comp1").variable().create("var11");
    model.component("comp1").variable("var11").label("HeatFlux");
    model.component("comp1").variable("var11").set("q_x", "-k11*Tpx-k12*Tpy-k13*Tpz+C_w*Jx*Omega*(Tp-T0)");
    model.component("comp1").variable("var11").descr("q_x", "");
    model.component("comp1").variable("var11").set("q_y", "-k12*Tpx-k22*Tpy-k23*Tpz+C_w*Jy*Omega*(Tp-T0)");
    model.component("comp1").variable("var11").descr("q_y", "");
    model.component("comp1").variable("var11").set("q_z", "-k13*Tpx-k23*Tpy-k33*Tpz+C_w*Jz*Omega*(Tp-T0)");
    model.component("comp1").variable("var11").descr("q_z", "");
    model.component("comp1").variable("var11").set("q_x", "-kp*Tpx+C_w*Jx*Omega*(Tp-T0)");
    model.component("comp1").variable("var11").descr("q_x", "");
    model.component("comp1").variable("var11").set("q_y", "-kp*Tpy+C_w*Jy*Omega*(Tp-T0)");
    model.component("comp1").variable("var11").descr("q_y", "");
    model.component("comp1").variable("var11").set("q_z", "-kp*Tpz+C_w*Jz*Omega*(Tp-T0)");
    model.component("comp1").variable("var11").descr("q_z", "");

    model.param().set("kp", "0.6");
    model.param().descr("kp", "Conductivity product");
    model.param().set("rho_p", "1200 [kg/m^3]");
    model.param().descr("rho_p", "Product density");
    model.param().set("cp_p", "4200 [J/kg/m^3]");
    model.param().descr("cp_p", "spec heat");
    model.param().set("C_eff", "rho_p*cp_p");
    model.param().descr("C_eff", "Heat Capacity");
    model.param().set("C_w", "rho_w*cp_w");
    model.param().set("rho_w", "1000 [kg/m^3]");
    model.param().descr("rho_w", "Density water");
    model.param().set("cp_w", "4200 [J/kg/m^3]", "spec heat");

    model.component("comp1").variable("var11").set("q_x", "-kp*Tpx+C_w*hd1*Omega*(Tp-T0)");
    model.component("comp1").variable("var11").set("q_y", "-kp*Tpy+C_w*hd2*Omega*(Tp-T0)");
    model.component("comp1").variable("var11").set("q_z", "-kp*Tpz+C_w*hd3*Omega*(Tp-T0)");

    model.param().set("T_0", "273 [K]");
    model.param().descr("T_0", "REf. Temp");
    model.param().rename("T_0", "T0");
    model.param().set("kp", "0.6 [W/m/K]");
    model.param().set("cp_p", "4200 [J/kg/K]");
    model.param().set("cp_w", "4200 [J/kg/K]");

    model.component("comp1").variable().create("var12");
    model.component("comp1").variable("var12").label("HeatBC");
    model.component("comp1").variable("var12").set("area", "sqrt(Fm1^2+Fm2^2+Fm3^2)", "Area change");
    model.component("comp1").variable("var12").descr("area", "Area change | F^* m |");
    model.component("comp1").variable("var12").set("es_d", "Qd_ext*area");
    model.component("comp1").variable("var12").descr("es_d", "power source (reference density)");
    model.component("comp1").variable("var12").set("Fm1", "FdStar11*nx+FdStar12*ny+FdStar13*nz");
    model.component("comp1").variable("var12").descr("Fm1", "F^* m");
    model.component("comp1").variable("var12").set("Fm2", "FdStar21*nx+FdStar22*ny+FdStar23*nz");
    model.component("comp1").variable("var12").descr("Fm2", "");
    model.component("comp1").variable("var12").set("Fm3", "FdStar31*nx+FdStar32*ny+FdStar33*nz");
    model.component("comp1").variable("var12").descr("Fm3", "");
    model.component("comp1").variable("var12").set("Jd_ext", "beta_air/M_w*(cv_ext_Tdew-cv_surf)*area");
    model.component("comp1").variable("var12").descr("Jd_ext", "");
    model.component("comp1").variable("var12").set("cv_ext_Tdew", "c_sat(T_dew(t)+273)");
    model.component("comp1").variable("var12").descr("cv_ext_Tdew", "");
    model.component("comp1").variable("var12").set("cv_surf", "aw*c_sat(Tp)");
    model.component("comp1").variable("var12").descr("cv_surf", "");
    model.component("comp1").variable("var12").set("aw", "exp((mu_w-pO)*Omega/(R*Tp))");
    model.component("comp1").variable("var12").descr("aw", "");
    model.component("comp1").variable("var12").set("C_vap", "c_sat(Tp)*cp_vap");
    model.component("comp1").variable("var12").descr("C_vap", "");
    model.component("comp1").variable("var12")
         .set("Qd_ext", "h_air*(T_ext-Tp)+Jd_ext*(dH_evap+(C_w-C_vap)*Omega*(Tp-T0))");
    model.component("comp1").variable("var12").descr("Qd_ext", "");
    model.component("comp1").variable("var12").set("Js", "1+cds*Omega");
    model.component("comp1").variable("var12").descr("Js", "");
    model.component("comp1").variable("var12").set("phi_ss", "1/Js");
    model.component("comp1").variable("var12").descr("phi_ss", "");
    model.component("comp1").variable("var12").set("fcs", "R*Tp/Omega*(log(1-phi_ss)+phi_ss+chi_eff_s*phi_ss^2)+p");
    model.component("comp1").variable("var12").descr("fcs", "");
    model.component("comp1").variable("var12").set("chi_eff_s", "chi_0 + (chi_1T - chi_0)*phi_ss^2");
    model.component("comp1").variable("var12").descr("chi_eff_s", "");
    model.component("comp1").variable("var12").set("cv_ext_RH", "RH_air*c_sat(T_ext)");
    model.component("comp1").variable("var12").descr("cv_ext_RH", "");

    model.param().set("h_air", "10 [W/m^2/K]");
    model.param().set("T_ext", "40+T_init");
    model.param().set("T_init", "293 [K]");
    model.param().set("rho_air", "1.29 [kg/m^3]");
    model.param().set("cp_air", "1000 [J/kg/K]");
    model.param().set("beta_air", "h_air/(rho_air*cp_air)");
    model.param().descr("beta_air", "Lewis relation");
    model.param().set("M_w", "18 [g/mol]");
    model.param().descr("M_w", "molar weight water");

    model.component("comp1").variable("var12").set("Jd_ext", "beta_air/M_w*(cv_ext-cv_surf)*area");
    model.component("comp1").variable("var12").rename("cv_ext_Tdew", "cv_ext");
    model.component("comp1").variable("var12").set("cv_ext", "c_sat(T_ext)*RH_air");

    model.param().set("RH_air", "0.10");

    model.component("comp1").variable("var12").remove(new String[]{"Js", "phi_ss", "fcs", "chi_eff_s"});

    model.label("3d_SkinnedCylinder_Temp.mph");

    model.func().create("an1", "Analytic");
    model.func("an1").label("p_sat");
    model.func("an1").set("funcname", "p_sat");
    model.func("an1").set("args", "T");
    model.func("an1").set("expr", "0.61078e3*exp( 17.27*(T-T0) / (T-T0+237.3))");
    model.func("an1").set("fununit", "Pa");
    model.func("an1").setIndex("argunit", "K", 0);
    model.func().create("an2", "Analytic");
    model.func("an2").label("c_sat");
    model.func("an2").set("funcname", "c_sat");
    model.func("an2").set("args", "T");
    model.func("an2").set("expr", "p_sat(T)*M_w/(R_gas*T)");
    model.func("an2").set("fununit", "kg/m^3");
    model.func("an2").setIndex("argunit", "K", 0);

    model.param().set("R_gas", "8.31[J/mol/K]");

    model.component("comp1").variable("var12").set("aw", "exp((mu-po)*Omega/(R*Tp))");
    model.component("comp1").variable("var2").remove(new String[]{"fcb", "cds"});
    model.component("comp1").variable("var12").set("aw", "exp((mu-po*Omega)/(R*Tp))");

    model.param().set("cp_vap", "1800 [J/kg/m^3]");

    model.label("3d_SkinnedCylinder_Temp.mph");

    model.param().set("dH_evap", "40.65 [kJ/mol]");
    model.param().descr("dH_evap", "latent heat of evaporation at T0");
    model.param().set("C_vap", "rho_w*cp_vap");

    model.component("comp1").variable("var12")
         .set("Qd_ext", "h_air*(T_ext-Tp)+Jd_ext*dH_evap+Jd_ext*Omega*C_w*(Tp-T0)");

    model.param().set("cp_vap", "1800 [J/kg/K]");

    model.component("comp1").physics("w5").feature("cons1").setIndex("R", "es_d*test(Tp)", 0);

    model.component("comp1").variable("var3").active(false);
    model.component("comp1").variable("var12").remove("area");
    model.component("comp1").variable("var12").set("area", "sqrt(fm1^2+fm2^2+fm3^2)", "Area change");
    model.component("comp1").variable("var12").descr("area", "Area change");
    model.component("comp1").variable("var12").set("area", "sqrt(Fm1^2+Fm2^2+Fm3^2)");
    model.component("comp1").variable("var4").active(false);
    model.component("comp1").variable("var1").selection().all();
    model.component("comp1").variable("var12")
         .set("Qd1_ext", "h_air*(T_ext-Tp)+Jd_ext*dH_evap+Jd_ext*Omega*C_w*(Tp-T0)");
    model.component("comp1").variable("var12").set("Qd_ext", "h_air*(T_ext-Tp)");

    model.component("comp1").physics("w5").create("flux1", "FluxBoundary", 2);
    model.component("comp1").physics("w5").feature("flux1").selection().set(4, 8, 9);
    model.component("comp1").physics("w5").feature("cons1").active(false);

    model.sol("sol1").runAll();

    model.result("pg11").run();

    model.component("comp1").coordSystem().create("sys2", "Cylindrical");
    model.component("comp1").coordSystem("sys2").setIndex("coord", "ax", 0, 2);

    model.component("comp1").common().create("mattr1", "MatrixTransform");
    model.component("comp1").common("mattr1").selection().geom("geom1", 2);
    model.component("comp1").common("mattr1").selection().set(4, 8, 9);
    model.component("comp1").common("mattr1").set("inputColumnSystem", "sys2");
    model.component("comp1").common("mattr1").set("inputRowSystem", "global:material");
    model.component("comp1").common("mattr1").set("outputRowSystem", "sys2");
    model.component("comp1").common("mattr1").set("outputColumnSystem", "sys2");
    model.component("comp1").common("mattr1").set("transform", "tensor");
    model.component("comp1").common("mattr1").selection().geom("geom1", 3);
    model.component("comp1").common("mattr1").selection().all();
    model.component("comp1").common("mattr1").set("inputColumnSystem", "global:material");
    model.component("comp1").common("mattr1").set("format", "full");
    model.component("comp1").common().create("mat1", "Matrix");
    model.component("comp1").common("mat1").label("Deformation Gradient");
    model.component("comp1").common("mat1").setIndex("matrix", "Fd11", 0, 0);
    model.component("comp1").common("mat1").setIndex("matrix", "Fd12", 0, 1);
    model.component("comp1").common("mat1").setIndex("matrix", "Fd13", 0, 2);
    model.component("comp1").common("mat1").setIndex("matrix", "Fs21", 1, 0);
    model.component("comp1").common("mat1").setIndex("matrix", "Fd21", 1, 0);
    model.component("comp1").common("mat1").setIndex("matrix", "Fd22", 1, 1);
    model.component("comp1").common("mat1").setIndex("matrix", "Fd23", 1, 2);
    model.component("comp1").common("mat1").setIndex("matrix", "Fd31", 2, 0);
    model.component("comp1").common("mat1").setIndex("matrix", "Fd32", 2, 1);
    model.component("comp1").common("mat1").setIndex("matrix", "Fd33", 2, 2);
    model.component("comp1").common("mat1").set("name", "Fd");

    model.component("comp1").variable().create("var13");
    model.component("comp1").variable("var13").label("Strain Hardening");
    model.component("comp1").variable("var13").set("Lambda_z", "Fd.Vaxax");

    model.component("comp1").common("mattr1").setIndex("matrix", "Fd11", 0, 0);
    model.component("comp1").common("mattr1").setIndex("matrix", "Fd12", 0, 1);
    model.component("comp1").common("mattr1").setIndex("matrix", "Fd13", 0, 2);
    model.component("comp1").common("mattr1").set("name", "Fcyl");
    model.component("comp1").common("mattr1").setIndex("matrix", "Fd21", 1, 0);
    model.component("comp1").common("mattr1").setIndex("matrix", "Fd22", 1, 1);
    model.component("comp1").common("mattr1").setIndex("matrix", "Fd23", 1, 2);
    model.component("comp1").common("mattr1").setIndex("matrix", "Fd31", 2, 0);
    model.component("comp1").common("mattr1").setIndex("matrix", "Fd32", 2, 1);
    model.component("comp1").common("mattr1").setIndex("matrix", "Fd33", 2, 2);

    model.component("comp1").variable("var13").set("Lambda_z", "Fcyl.Vaxax");
    model.component("comp1").variable("var13").set("Lambda_q", "Fcyl.Vphiphi");
    model.component("comp1").variable("var13").set("I_h", "Lambda_z^2+Lambda_q^2");

    model.result().duplicate("pg22", "pg11");
    model.result("pg22").label("3D volume deformation I_h");
    model.result("pg22").feature("vol1").set("expr", "I_h");

    model.component("comp1").common("mat1").active(false);

    model.sol("sol1").runAll();

    model.result("pg22").run();
    model.result().export("anim1").set("showframe", 14);
    model.result().export("anim1").set("framesel", "all");
    model.result().export("anim1").set("showframe", 1);
    model.result().export("anim1")
         .set("solnum", new int[]{1, 2, 3, 4, 5, 6, 7, 8, 9, 10, 11, 12, 13, 14, 15, 16, 17, 18, 19, 20, 21, 22, 23, 24, 25, 26, 27, 28, 29, 30, 31, 32, 33, 34, 35, 36, 37, 38, 39, 40, 41, 42, 43, 44, 45, 46, 47, 48, 49, 50, 51, 52, 53, 54, 55, 56, 57, 58, 59, 60, 61, 62, 63, 64, 65, 66, 67, 68, 69, 70, 71, 72, 73, 74, 75, 76, 77, 78, 79, 80, 81, 82, 83, 84, 85, 86, 87, 88, 89, 90, 91, 92, 93, 94, 95, 96, 97, 98, 99, 100, 101, 102, 103, 104, 105, 106, 107, 108, 109, 110, 111, 112, 113, 114, 115, 116, 117, 118, 119, 120, 121, 122, 123, 124, 125, 126, 127, 128, 129, 130, 131, 132, 133, 134, 135, 136, 137, 138, 139, 140, 141, 142, 143, 144, 145, 146, 147, 148, 149, 150, 151, 152, 153, 154, 155, 156, 157, 158, 159, 160, 161, 162, 163, 164, 165, 166, 167, 168, 169, 170, 171, 172, 173, 174, 175, 176, 177, 178, 179, 180, 181, 182, 183, 184, 185, 186, 187, 188, 189, 190, 191, 192, 193, 194, 195, 196, 197, 198, 199, 200, 201, 202, 203, 204, 205, 206, 207, 208, 209, 210, 211, 212, 213, 214, 215, 216, 217, 218, 219, 220, 221, 222, 223, 224, 225, 226, 227, 228, 229, 230, 231, 232, 233, 234, 235, 236, 237, 238, 239, 240, 241, 242, 243, 244, 245, 246, 247, 248, 249, 250, 251, 252, 253, 254, 255, 256, 257, 258, 259, 260, 261, 262, 263, 264, 265, 266, 267, 268, 269, 270, 271, 272, 273, 274, 275, 276, 277, 278, 279, 280, 281, 282, 283, 284, 285, 286, 287, 288, 289, 290, 291, 292, 293, 294, 295, 296, 297, 298, 299, 300, 301, 302, 303, 304, 305, 306, 307, 308, 309, 310, 311, 312, 313, 314, 315, 316, 317, 318, 319, 320, 321, 322, 323, 324, 325, 326, 327, 328, 329, 330, 331, 332, 333, 334, 335, 336, 337, 338, 339, 340, 341, 342, 343, 344, 345, 346, 347, 348, 349, 350, 351, 352, 353, 354, 355, 356, 357, 358, 359, 360, 361, 362, 363, 364, 365, 366, 367, 368, 369, 370, 371, 372, 373, 374, 375, 376, 377, 378, 379, 380, 381, 382, 383, 384, 385, 386, 387, 388, 389, 390, 391, 392, 393, 394, 395, 396, 397, 398, 399, 400, 401, 402});
    model.result().export("anim1").showFrame();
    model.result().export("anim1").set("maxframes", 402);
    model.result().export("anim1").run();
    model.result().export("anim1").set("stopped", true);
    model.result().export("anim1").run();
    model.result().export("anim1").run();

    model.label("3d_SkinnedCylinder_Temp.mph");

    model.param("par3").set("T_half", "200[s]");
    model.param("par3").set("Tf", "400[s]");

    model.sol("sol1").runAll();

    model.result("pg11").run();

    model.component("comp1").physics("w2").active(false);
    model.component("comp1").physics("w4").active(false);

    model.param("par2").set("cd", "cdo");
    model.param().remove("cd");

    model.component("comp1").physics("w4").active(true);
    model.component("comp1").physics("w2").active(true);

    model.param().set("Gdh", "Gdd");
    model.param().set("RH_air", "0.90");
    model.param().set("T_ext", "T_init + 10");
    model.param("par2").set("mu_end", "-5 [J/mol]");
    model.param("par2").set("Lgh", "1");

    model.sol("sol1").runAll();

    model.label("3d_Cylinder_Temp.mph");

    model.component("comp1").variable("var5").set("Sd21", "Lg*Gd*Fd21-p*FdStar21", "Comp. 21 of ref. stress");
    model.component("comp1").variable("var5").set("Sd21", "iLg*Gd*Fd21-p*FdStar21");
    model.component("comp1").variable("var5").descr("Sd21", "Comp. 21 of ref. stress");
    model.component("comp1").variable("var5").set("Sd22", "Lg*Gd*Fd22-p*FdStar22", "Comp. 22 of ref. stress");
    model.component("comp1").variable("var5").set("Sd22", "iLg*Gd*Fd22-p*FdStar22");
    model.component("comp1").variable("var5").descr("Sd22", "Comp. 22 of ref. stress");
    model.component("comp1").variable("var5").set("Sd23", "Lg*Gd*Fd23-p*FdStar23", "Comp. 23 of ref. stress");
    model.component("comp1").variable("var5").set("Sd23", "iLg*Gd*Fd23-p*FdStar23");
    model.component("comp1").variable("var5").descr("Sd23", "Comp. 23 of ref. stress");
    model.component("comp1").variable("var5").set("Sd31", "Lg*Gd*Fd31-p*FdStar31", "Comp. 31 of ref. stress");
    model.component("comp1").variable("var5").set("Sd31", "iLg*Gd*Fd31-p*FdStar31");
    model.component("comp1").variable("var5").descr("Sd31", "Comp. 31 of ref. stress");
    model.component("comp1").variable("var5").set("Sd32", "Lg*Gd*Fd32-p*FdStar32", "Comp. 32 of ref. stress");
    model.component("comp1").variable("var5").set("Sd32", "iLg*Gd*Fd32-p*FdStar32");
    model.component("comp1").variable("var5").descr("Sd32", "Comp. 32 of ref. stress");
    model.component("comp1").variable("var5").set("Sd33", "Lg*Gd*Fd33-p*FdStar33", "Comp. 33 of ref. stress");
    model.component("comp1").variable("var5").set("Sd33", "iLg*Gd*Fd33-p*FdStar33");
    model.component("comp1").variable("var5").descr("Sd33", "Comp. 33 of ref. stress");
    model.component("comp1").variable("var5").rename("T11", "iLg");
    model.component("comp1").variable("var5").set("iLg", "1.0/Lg");
    model.component("comp1").variable("var5").descr("iLg", "");

    model.component("comp1").physics("w2").feature("weak2").set("weakExpression", "Dmu*(mu_ext-mu_s)*test(ces)");

    model.param("par2").set("mu_end", "-1 [J/mol]");

    model.sol("sol1").runAll();

    model.result("pg11").run();

    model.component("comp1").physics("w2").feature("weak1").set("weakExpression", "Dmu*(mu_h-mu_s)*test(ces)");

    model.component("comp1").variable("var5").set("Sd11", "iLg*Gd*Fd11-p*FdStar11");
    model.component("comp1").variable("var5").set("Sd12", "iLg*Gd*Fd12-p*FdStar12");
    model.component("comp1").variable("var5").set("Sd13", "iLg*Gd*Fd13-p*FdStar13");

    model.component("comp1").physics("w4").feature("init1").set("ceh", "cdo");
    model.component("comp1").physics("w4").prop("Units").setIndex("CustomDependentVariableUnit", "mol/m^3", 0, 0);
    model.component("comp1").physics("w4").feature("wfeq1")
         .setIndex("weak", "-ceht*test(ceh)+hd1*test(cehx)+hd2*test(cehy)+hd3*test(cehz)", 0);
    model.component("comp1").physics("w2").feature("wfeq1")
         .setIndex("weak", "-cest*test(ces)+hd1*test(cesx)+hd2*test(cesy)+hd3*test(cesz)", 0);
    model.component("comp1").physics("w2").prop("Units").setIndex("CustomDependentVariableUnit", "mol/m^3", 0, 0);
    model.component("comp1").physics("w2").feature("init1").set("ces", "cdo");

    model.component("comp1").variable("var7").set("cd", "ces");
    model.component("comp1").variable("var10").set("cd", "ceh");

    model.sol("sol1").runAll();

    model.result("pg11").run();

    model.param("par2").set("mu_end", "-10 [J/mol]");

    model.sol("sol1").runAll();

    model.result("pg11").run();

    model.param("par3").set("Tf", "4000[s]");

    model.sol("sol1").runAll();

    model.result("pg11").run();

    model.param("par3").set("Tf", "4e4[s]");

    model.sol("sol1").runAll();

    model.result("pg11").run();

    model.label("3d_Cylinder_Temp_iLg_Lin.mph");
    model.label("3d_Cylinder_Temp_initRef_Lin.mph");

    model.param("par2").set("phi_ref", "0.05");
    model.param("par2").set("J0", "1.5");
    model.param("par2").set("Lambda_0", "J0^(1/3)");
    model.param("par2").set("iL0", "1.0/Lambda_0");

    model.component("comp1").variable("var7").set("Jhat", "phi_s0 + Omega * cd");

    model.param("par2").set("phi_s0", "phi_ref/J0");
    model.param("par2").descr("phi_s0", "In free swollen state");

    model.component("comp1").physics("w").feature("init1").set("ud", 0);
    model.component("comp1").physics("w").feature("init1").set("vd", 0);
    model.component("comp1").physics("w").feature("init1").set("wd", 0);

    model.component("comp1").variable("var5").set("Sd11", "iLg*Gd*Fd11-p*FdStar11", "Comp. 11 of ref. stress");
    model.component("comp1").variable("var5").set("Sd11", "iL0*Gd*Fd11-p*FdStar11");
    model.component("comp1").variable("var5").descr("Sd11", "Comp. 11 of ref. stress iL0 = 1/Lambda_0");
    model.component("comp1").variable("var5").set("Sd12", "iLg*Gd*Fd12-p*FdStar12", "Comp. 12 of ref. stress");
    model.component("comp1").variable("var5").set("Sd12", "iL0*Gd*Fd12-p*FdStar12");
    model.component("comp1").variable("var5").descr("Sd12", "Comp. 12 of ref. stress");
    model.component("comp1").variable("var5").set("Sd13", "iLg*Gd*Fd13-p*FdStar13", "Comp. 13 of ref. stress");
    model.component("comp1").variable("var5").set("Sd13", "iL0*Gd*Fd13-p*FdStar13");
    model.component("comp1").variable("var5").descr("Sd13", "Comp. 13 of ref. stress");
    model.component("comp1").variable("var5").set("Sd21", "iLg*Gd*Fd21-p*FdStar21", "Comp. 21 of ref. stress");
    model.component("comp1").variable("var5").set("Sd21", "iL0*Gd*Fd21-p*FdStar21");
    model.component("comp1").variable("var5").descr("Sd21", "Comp. 21 of ref. stress");
    model.component("comp1").variable("var5").set("Sd22", "iLg*Gd*Fd22-p*FdStar22", "Comp. 22 of ref. stress");
    model.component("comp1").variable("var5").set("Sd22", "iL0*Gd*Fd22-p*FdStar22");
    model.component("comp1").variable("var5").descr("Sd22", "Comp. 22 of ref. stress");
    model.component("comp1").variable("var5").set("Sd23", "iLg*Gd*Fd23-p*FdStar23", "Comp. 23 of ref. stress");
    model.component("comp1").variable("var5").set("Sd23", "iL0*Gd*Fd23-p*FdStar23");
    model.component("comp1").variable("var5").descr("Sd23", "Comp. 23 of ref. stress");
    model.component("comp1").variable("var5").set("Sd31", "iLg*Gd*Fd31-p*FdStar31", "Comp. 31 of ref. stress");
    model.component("comp1").variable("var5").set("Sd31", "iL0*Gd*Fd31-p*FdStar31");
    model.component("comp1").variable("var5").descr("Sd31", "Comp. 31 of ref. stress");
    model.component("comp1").variable("var5").set("Sd32", "iLg*Gd*Fd32-p*FdStar32", "Comp. 32 of ref. stress");
    model.component("comp1").variable("var5").set("Sd32", "iL0*Gd*Fd32-p*FdStar32");
    model.component("comp1").variable("var5").descr("Sd32", "Comp. 32 of ref. stress");
    model.component("comp1").variable("var5").set("Sd33", "iLg*Gd*Fd33-p*FdStar33", "Comp. 33 of ref. stress");
    model.component("comp1").variable("var5").set("Sd33", "iL0*Gd*Fd33-p*FdStar33");
    model.component("comp1").variable("var5").descr("Sd33", "Comp. 33 of ref. stress");

    model.component("comp1").physics("w3").feature("wfeq1").setIndex("weak", "-test(p)*(Jd-Jhat)", 0);

    model.component("comp1").variable("var10").set("Jhat", "phi_s0 + Omega * cd");
    model.component("comp1").variable("var10").descr("Jhat", "");
    model.component("comp1").variable("var7").set("cd0", "(1-phi_s0)/Omega");
    model.component("comp1").variable("var10").set("cd0", "(1-phi_s0)/Omega");
    model.component("comp1").variable("var10").descr("cd0", "");

    model.component("comp1").physics("w2").feature("init1").set("ces", "cd0");
    model.component("comp1").physics("w4").feature("init1").set("ceh", "cd0");

    model.component("comp1").variable("var7").set("phi_w", "cd*Omega/Jd");
    model.component("comp1").variable("var10").set("phi_w", "cd*Omega/Jd");
    model.component("comp1").variable("var10").descr("phi_w", "");
    model.component("comp1").variable("var7")
         .set("mu", "RT*(log(Omega*cd/(Jg+Omega*cd))+1/(Jg+Omega*cd)+chi/(Jg+Omega*cd)^2)+Omega*p");
    model.component("comp1").variable("var7").descr("mu", "");
    model.component("comp1").variable("var7").rename("mu", "mu_w");
    model.component("comp1").variable("var7")
         .set("mu_w", "R_gas*Tp*(log(Omega*cd/(Jg+Omega*cd))+1/(Jg+Omega*cd)+chi/(Jg+Omega*cd)^2)+Omega*p");
    model.component("comp1").variable("var7").set("phi_s", "1-phi_w");
    model.component("comp1").variable("var7").set("mu_w", "R_gas*Tp*(log(phi_w)+phi_s+chi*phi_s^2)+Omega*p");
    model.component("comp1").variable("var10").set("mu_w", "R_gas*Tp*(log(phi_w)+phi_s+chi*phi_s^2)+Omega*p");
    model.component("comp1").variable("var10").descr("mu_w", "");
    model.component("comp1").variable("var5").set("hd1", "-M11*d(mu_w,x)-M12*d(mu_w,y)-M13*d(mu_w,z)");
    model.component("comp1").variable("var5").descr("hd1", "");
    model.component("comp1").variable("var5").set("hd2", "-M12*d(mu_w,x)-M22*d(mu_w,y)-M23*d(mu_w,z)");
    model.component("comp1").variable("var5").descr("hd2", "");
    model.component("comp1").variable("var5").set("hd3", "-M13*d(mu_w,x)-M23*d(mu_w,y)-M33*d(mu_w,z)");
    model.component("comp1").variable("var5").descr("hd3", "");
    model.component("comp1").variable("var11").set("q_x", "-kp*Tpx+C_w*hd1*Omega*Tp");
    model.component("comp1").variable("var11").set("q_y", "-kp*Tpy+C_w*hd2*Omega*Tp");
    model.component("comp1").variable("var11").set("q_z", "-kp*Tpz+C_w*hd3*Omega*Tp");

    model.param("par2").set("p_os", "Gds*Lambda_0");
    model.param("par2").set("p_oh", "Gdh*Lambda_0");
    model.param("par2").set("mu_end", "0 [J/mol]");

    model.component("comp1").variable("var10").set("phi_s", "1-phi_w");
    model.component("comp1").variable("var7").set("mu_w", "RT*(log(phi_w)+phi_s+chi*phi_s^2)+Omega*p");
    model.component("comp1").variable("var10").set("mu_w", "RT*(log(phi_w)+phi_s+chi*phi_s^2)+Omega*p");

    model.param("par2").set("mu_w0", "RT*(log(phi_w0)+phi_s0+chi*phi_s0^2)+Omega*p0");
    model.param("par2").descr("mu_w0", "");
    model.param("par2").set("phi_w0", "1-phi_s0");
    model.param("par2").set("mu_w0", "RT*(log(phi_w0)+phi_s0+chi*phi_s0^2)+Omega*po");
    model.param("par2").set("p0", "Gds*Lambda_0");
    model.param("par2").set("mu_w0", "RT*(log(phi_w0)+phi_s0+chi*phi_s0^2)+Omega*p0");
    model.param("par2").set("pV", "p0*Omega");
    model.param("par2").set("Sd0", "Gds*Lambda_0-p_os*Lambda_0^2");
    model.param("par2").set("p0", "Gds/Lambda_0");
    model.param("par2").set("Sd0", "Gds*Lambda_0-p0*Lambda_0^2");
    model.param().set("Gdd", "1e5");
    model.param("par2").set("p_os", "Gds/Lambda_0");
    model.param("par2").set("p_oh", "Gdh/Lambda_0");

    return model;
  }

  public static Model run11(Model model) {
    model.param("par2").set("phi_ref", "0.068");

    model.sol("sol1").updateSolution();

    model.param("par2").set("cd_os", "(1-phi_s0)/Omega");
    model.param("par2").set("cd_oh", "(1-phi_s0)/Omega");
    model.param().set("T_ext", "T_init");
    model.param("par2").set("Sd0", "Gds/Lambda_0-p0");

    model.result().dataset().create("surf1", "Surface");
    model.result().dataset("surf1").selection().set(2, 10);
    model.result().create("pg23", "PlotGroup2D");
    model.result("pg23").label("phi_w");
    model.result("pg23").label("mu_w");
    model.result("pg23").set("data", "surf1");
    model.result("pg23").set("looplevel", new int[]{5});
    model.result("pg23").run();
    model.result("pg23").create("surf1", "Surface");
    model.result("pg23").feature("surf1").set("expr", "mu_w");
    model.result("pg23").run();
    model.result("pg23").set("looplevel", new int[]{1});
    model.result("pg23").run();
    model.result("pg23").feature("surf1").set("expr", "p");
    model.result("pg23").run();
    model.result("pg23").feature("surf1").set("expr", "Jd");
    model.result("pg23").run();

    model.label("3d_Cylinder_Temp_initRef_Lin.mph");

    model.param("par2").set("p0", "Gds*Lambda_0");

    model.label("3d_Cylinder_Temp_initRef_Lin.mph");

    model.param("par2").set("p0", "Gds/Lambda_0");
    model.param("par3").set("T_half", "2[s]");
    model.param("par3").set("Tf", "10[s]");

    model.label("3d_Cylinder_Temp_initRef_Lin.mph");

    model.component("comp1").variable("var7").set("Jhat", "phi_s0/phi_s");

    model.param("par2").set("mu_w0", "RT/Omega*(log(phi_w0)+phi_s0+chi*phi_s0^2)");
    model.param().remove("p0");
    model.param("par2").set("p0", "-mu_w0");
    model.param("par2").set("p_oh", "p0");
    model.param("par2").set("p_os", "p0");
    model.param("par2").set("phi_ref", "0.0679");

    model.sol("sol1").updateSolution();

    model.param("par2").set("phi_ref", "0.0678372");

    model.result("pg23").feature("surf1").set("expr", "Tp");
    model.result("pg23").run();

    model.param("par3").set("Tf", "1[s]");

    model.sol("sol1").runAll();

    model.result("pg11").run();
    model.result("pg23").setIndex("looplevel", 2, 0);
    model.result("pg23").run();
    model.result("pg23").feature("surf1").set("expr", "mu_w");
    model.result("pg23").run();
    model.result("pg23").feature("surf1").set("expr", "p");
    model.result("pg23").run();

    model.param().set("RT", "R_gas*T_init");

    model.component("comp1").physics("w2").feature("weak2").active(false);
    model.component("comp1").physics("w4").feature("weak2").active(false);

    model.sol("sol1").runAll();

    model.result("pg11").run();
    model.result("pg23").run();
    model.result("pg23").feature("surf1").set("expr", "Sd11");
    model.result("pg23").run();
    model.result("pg23").feature("surf1").set("expr", "mu_w");
    model.result("pg23").run();

    model.label("3d_Cylinder_Temp_initRef_Lin_Jhat0.mph");

    model.component("comp1").variable("var12").set("aw", "exp(mu_w/(R*Tp))");

    model.param().set("RH_air", "0.95");
    model.param().set("h_air", "6 [W/m^2/K]");

    model.component("comp1").physics("w2").create("flux1", "FluxBoundary", 2);
    model.component("comp1").physics("w2").feature("flux1").setIndex("g", "Jd_ext", 0);
    model.component("comp1").physics("w2").feature("flux1").selection().set(4);
    model.component("comp1").physics("w2").prop("Units").setIndex("CustomSourceTermUnit", "mol/m^3/s", 0, 0);
    model.component("comp1").physics("w4").create("flux1", "FluxBoundary", 2);
    model.component("comp1").physics("w4").feature("flux1").setIndex("g", "Jd_ext", 0);
    model.component("comp1").physics("w4").feature("flux1").selection().set(8, 9);
    model.component("comp1").physics("w4").prop("Units").setIndex("CustomSourceTermUnit", "mol/m^3/s", 0, 0);

    model.sol("sol1").runAll();

    model.result("pg23").run();

    model.param("par3").set("Tf", "100[s]");

    model.sol("sol1").runAll();

    model.result("pg23").setIndex("looplevel", 202, 0);
    model.result("pg23").run();

    model.component("comp1").physics("w5").feature("flux1").setIndex("g", "Qd_ext", 0);

    model.component("comp1").variable("var12").set("Qd1_ext", "h_air*(T_ext-Tp)+Jd_ext*dH_evap+Jd_ext*Omega*C_w*Tp");

    model.param().set("T_ext", "T_init+10");
    model.param().set("RH_air", "0.65");

    model.sol("sol1").clearSolutionData();

    model.study("std1").feature("time").set("tlist", "0 10^{range(log10(1),1/33,log10(Tf/1[s]))}");

    model.sol("sol1").runAll();

    model.result("pg11").setIndex("looplevel", 68, 0);
    model.result("pg11").run();
    model.result("pg23").run();
    model.result("pg23").feature("surf1").set("expr", "Tp");
    model.result("pg23").run();

    model.param().set("RH_air", "0.50");
    model.param("par3").set("Tf", "1000[s]");

    model.sol("sol1").runAll();

    model.result("pg11").run();

    model.param().set("T_ext", "T_init+20");

    model.component("comp1").variable("var12").set("cv_ext_RH", "RH_air*c_sat(T_init)");

    model.param().set("RH_air", "0.65");
    model.param().set("T_ext", "T_init+25");
    model.param("par3").set("Tf", "2000[s]");
    model.param().set("T_ext", "T_init+15");
    model.param().set("RH_air", "0.50");

    model.sol("sol1").runAll();

    model.result("pg11").run();

    model.component("comp1").geom("geom1").run("pt1");
    model.component("comp1").geom("geom1").feature().create("rev1", "Revolve");
    model.component("comp1").geom("geom1").feature("rev1").set("angtype", "full");
    model.component("comp1").geom("geom1").feature().remove("rev1");
    model.component("comp1").geom("geom1").run();

    model.param().set("T_ext", "T_init+20");
    model.param("par3").set("Tf", "4000[s]");
    model.param().set("RH_air", "0.65");
    model.param().set("T_ext", "T_init+15");

    model.component("comp1").variable("var12").set("cv_ext", "c_sat(T_init)*RH_air");
    model.component("comp1").variable("var12").remove("Qd_ext");
    model.component("comp1").variable("var12").rename("Qd1_ext", "Qd_ext");
    model.component("comp1").variable("var12").set("Qd1_ext", "h_air*(T_ext-Tp)");

    model.sol("sol1").runAll();

    model.result("pg11").run();
    model.result("pg23").run();
    model.result("pg23").setIndex("looplevel", 120, 0);
    model.result("pg23").run();
    model.result("pg23").feature("surf1").set("expr", "aw");
    model.result("pg23").run();

    model.param().set("T_ext", "T_init+35");
    model.param("par3").set("Tf", "8000[s]");

    model.sol("sol1").runAll();

    model.result("pg11").run();

    model.param("par3").set("Tf", "5*8000[s]");

    model.result("pg23").run();
    model.result("pg23").setIndex("looplevel", 130, 0);
    model.result("pg23").run();
    model.result().duplicate("pg24", "pg23");
    model.result("pg23").label("a_w");
    model.result("pg24").label("TEmp");
    model.result("pg24").feature("surf1").set("expr", "Tp");
    model.result("pg24").run();

    model.param().set("T_ext", "T_init+50");

    model.result("pg24").feature("surf1").create("def1", "Deform");
    model.result("pg24").feature("surf1").feature("def1").set("expr", new String[]{"x", ""});
    model.result("pg24").run();
    model.result("pg24").feature("surf1").feature("def1").set("expr", new String[]{"x", "z"});
    model.result("pg24").feature("surf1").feature("def1").set("scaleactive", true);
    model.result("pg24").feature("surf1").feature("def1").set("scale", 1);
    model.result("pg24").run();
    model.result("pg24").set("looplevel", new int[]{133});
    model.result("pg24").run();
    model.result("pg11").run();

    model.param().set("Gdd", "1e4");
    model.param().set("T_ext", "T_init+30");

    model.result("pg23").run();
    model.result("pg23").set("looplevel", new int[]{133});
    model.result("pg23").run();
    model.result("pg24").run();
    model.result("pg24").run();
    model.result("pg11").feature("vol1").set("expr", "aw");
    model.result("pg11").run();
    model.result("pg11").feature("vol1").set("expr", "Tp");
    model.result("pg11").run();
    model.result("pg11").set("looplevel", new int[]{130});
    model.result("pg11").run();

    model.param().set("RH_air", "0.80");

    model.component("comp1").physics("w").prop("ShapeProperty").set("order", 3);
    model.component("comp1").physics("w3").prop("ShapeProperty").set("order", 2);

    model.param("par3").set("Tf", "8000[s]");
    model.param().set("Gdd", "2e5");
    model.param().set("RH_air", "0.65");

    model.component("comp1").physics("w").prop("ShapeProperty").set("order", 2);
    model.component("comp1").physics("w3").prop("ShapeProperty").set("order", 1);

    model.component("comp1").mesh("mesh2").feature("size").set("hauto", 3);
    model.component("comp1").mesh("mesh2").run();
    model.component("comp1").mesh("mesh3").run();
    model.component("comp1").mesh().remove("mesh3");
    model.component("comp1").mesh("mesh2").run();
    model.component("comp1").mesh("mesh2").run();

    model.label("3d_Cylinder_Temp_initRef_Lin_Jhat0_Jdext.mph");

    model.param().remove(new String[]{"Sod11", "Sod22"});
    model.param("par2").set("phi_ref", "0.097");

    model.sol("sol1").updateSolution();

    model.param("par2").set("phi_ref", "0.09498");
    model.param().set("RH_air", "1.00");

    model.component("comp1").physics("w4").feature("flux1").active(false);
    model.component("comp1").physics("w2").feature("flux1").active(false);

    model.param().set("T_ext", "T_init");
    model.param("par3").set("Tf", "100[s]");

    model.component("comp1").mesh("mesh2").feature("size").set("hauto", 6);
    model.component("comp1").mesh("mesh2").run();

    model.sol("sol1").runAll();

    model.result("pg23").run();
    model.result("pg23").setIndex("looplevel", 68, 0);
    model.result("pg23").run();
    model.result("pg23").run();
    model.result("pg11").feature("vol1").set("expr", "Jd");
    model.result("pg11").run();

    model.component("comp1").physics("w4").feature("flux1").active(true);
    model.component("comp1").physics("w2").feature("flux1").active(true);

    model.param().set("RH_air", "0.95");
    model.param("par3").set("Tf", "400[s]");

    model.sol("sol1").runAll();

    model.param().set("T_ext", "T_init+10");
    model.param().set("RH_air", "0.80");

    model.sol("sol1").runAll();

    model.result("pg11").run();

    model.component("comp1").mesh("mesh2").feature("size").set("hauto", 5);
    model.component("comp1").mesh("mesh2").run();

    model.param().set("T_ext", "T_init+15");
    model.param().set("RH_air", "0.75");
    model.param("par3").set("Tf", "1000[s]");

    model.sol("sol1").runAll();

    model.result("pg11").run();

    model.component("comp1").mesh("mesh2").feature("size").set("hauto", 4);
    model.component("comp1").mesh("mesh2").run();

    model.param().set("RH_air", "0.65");
    model.param().set("Height", "L");

    model.component("comp1").geom("geom1").run("fin");

    model.param().set("Radius", "0.01 [m]");
    model.param().rename("Radius", "Diameter");
    model.param().set("thick", "Diameter/20");
    model.param().set("Height", "0.01[m]/2");
    model.param().set("L", "Diameter/2-thick");

    model.component("comp1").geom("geom1").run("fin");

    model.param().set("Height", "0.01[m]");

    model.component("comp1").geom("geom1").run("fin");

    model.sol("sol1").runAll();

    model.result("pg11").run();

    model.component("comp1").variable("var10").set("Jhat", "phi_s0/phi_s");
    model.component("comp1").variable("var10").descr("Jhat", "");

    model.sol("sol1").runAll();

    model.result("pg11").run();

    model.param("par3").set("Tf", "4000[s]");
    model.param().set("RH_air", "0.80");
    model.param().set("T_ext", "T_init+10");

    model.sol("sol1").runAll();

    model.result("pg11").run();
    model.result("pg14").set("data", "mir1");
    model.result("pg14").setIndex("looplevelinput", "all", 0);

    model.param("par3").set("Tf", "40000[s]");

    model.sol("sol1").runAll();

    model.result("pg11").run();

    model.component("comp1").physics("w2").feature("flux1").active(false);
    model.component("comp1").physics("w4").feature("flux1").selection().set(9);

    model.param("par3").set("Tf", "4000[s]");

    model.sol("sol1").runAll();

    model.result("pg11").run();

    model.param().set("Dmu", "D/RT*3e9[mol/m^4]");
    model.param("par3").set("Tf", "40000[s]");

    model.sol("sol1").runAll();

    model.result("pg11").run();

    model.component("comp1").geom("geom1").feature("cyl4").active(false);
    model.component("comp1").geom("geom1").feature("blk2").active(false);
    model.component("comp1").geom("geom1").feature("int2").active(false);
    model.component("comp1").geom("geom1").run("fin");
    model.component("comp1").geom("geom1").feature("cyl3").active(false);
    model.component("comp1").geom("geom1").feature("dif1").active(false);
    model.component("comp1").geom("geom1").feature("blk2").active(true);
    model.component("comp1").geom("geom1").feature("int2").active(true);
    model.component("comp1").geom("geom1").run("fin");
    model.component("comp1").geom("geom1").feature("blk2").active(false);
    model.component("comp1").geom("geom1").run("blk2");
    model.component("comp1").geom("geom1").feature("int2").active(false);
    model.component("comp1").geom("geom1").run("fin");

    model.component("comp1").physics("w4").active(false);
    model.component("comp1").physics("w2").feature("weak1").active(false);
    model.component("comp1").physics("w2").feature("weak2").active(true);
    model.component("comp1").physics("w2").feature("weak2").active(false);
    model.component("comp1").physics("w2").feature("flux1").active(true);
    model.component("comp1").physics("w2").feature("flux1").selection().all();
    model.component("comp1").physics("w2").feature("flux1").selection().set();
    model.component("comp1").physics("w2").selection().set(1);
    model.component("comp1").physics("w2").feature("flux1").selection().set(5);

    model.component("comp1").variable("var7").selection().set(1);
    model.component("comp1").variable("var10").active(false);
    model.component("comp1").variable("var5")
         .remove(new String[]{"devT11", "devT22", "devT33", "devT12", "devT13", "devT23", "dissi"});
    model.component("comp1").variable("var5").remove("iLg");
    model.component("comp1").variable("var5").remove(new String[]{"mu", "psi_ela", "psi_mix", "psi_tot"});

    model.sol("sol1").runAll();

    model.result("pg11").run();

    model.component("comp1").physics("w2").feature("flux1").selection().set(4, 5);

    model.sol("sol1").runAll();

    model.result("pg11").run();

    model.component("comp1").geom("geom1").feature("cyl4").active(true);
    model.component("comp1").geom("geom1").feature("blk2").active(true);
    model.component("comp1").geom("geom1").feature("int2").active(true);
    model.component("comp1").geom("geom1").run("fin");

    model.param().set("thick", "Diameter/3");

    model.component("comp1").geom("geom1").run();
    model.component("comp1").geom("geom1").feature("cyl4").set("r", "Diameter/2+thickness");
    model.component("comp1").geom("geom1").run("int1");
    model.component("comp1").geom("geom1").feature("cyl4").set("r", "Diameter/2+thick");
    model.component("comp1").geom("geom1").run("fin");
    model.component("comp1").geom("geom1").feature("cyl4").set("r", "L");
    model.component("comp1").geom("geom1").run("fin");

    model.param().set("thick", "Diameter/4");

    model.component("comp1").geom("geom1").run();
    model.component("comp1").geom("geom1").run("fin");
    model.component("comp1").geom("geom1").run("fin");

    model.component("comp1").physics("w2").selection().set(1);
    model.component("comp1").physics("w2").feature("weak1").selection().set(6);
    model.component("comp1").physics("w2").feature("weak1").active(true);
    model.component("comp1").physics("w4").active(true);
    model.component("comp1").physics("w4").selection().set(2);
    model.component("comp1").physics("w4").feature("weak1").selection().set(6);
    model.component("comp1").physics("w4").feature("flux1").selection().set(8, 9);

    model.component("comp1").mesh("mesh2").run();
    model.component("comp1").mesh("mesh2").run();
    model.component("comp1").mesh("mesh2").run();

    model.param("par3").set("Tf", "4000[s]");

    model.component("comp1").variable("var10").active(true);
    model.component("comp1").variable("var7").selection().set(1);
    model.component("comp1").variable("var10").selection().set(2);
    model.component("comp1").variable("var10").set("mu_h", "mu_w");
    model.component("comp1").variable("var7").set("mu_s", "mu_w");

    model.sol("sol1").runAll();

    model.result("pg11").run();

    model.component("comp1").physics("w2").create("weak3", "WeakContribution", 1);
    model.component("comp1").physics("w2").feature("weak3").selection().set(10);
    model.component("comp1").physics("w2").feature("weak3").set("weakExpression", "Dmu*(mu_h-mu_s)*test(ces)");
    model.component("comp1").physics("w4").create("weak3", "WeakContribution", 1);
    model.component("comp1").physics("w4").feature("weak3").selection().set(10);
    model.component("comp1").physics("w4").feature("weak3").set("weakExpression", "Dmu*(mu_s-mu_h)*test(ceh)");

    model.result("pg11").set("data", "dset1");
    model.result("pg11").run();

    model.sol("sol1").runAll();

    model.result("pg11").run();

    model.param().set("Dmu", "1");

    model.sol("sol1").runAll();

    model.result("pg11").run();

    model.component("comp1").variable("var2").active(false);
    model.component("comp1").variable("var1").remove("Je");
    model.component("comp1").variable("var1").remove(new String[]{"Fe11", "Fe22", "Fe33"});

    model.param().set("Gdd", "2e5 [Pa]");

    model.component("comp1").variable("var5").remove(new String[]{"T12", "T13", "T22", "T23", "T33", "sphT"});
    model.component("comp1").variable("var7").remove(new String[]{"Lg", "Jg"});
    model.component("comp1").variable("var10").remove(new String[]{"Lg", "Jg"});
    model.component("comp1").variable("var7").set("mu_w", "R*Tp*(log(phi_w)+phi_s+chi*phi_s^2)+Omega*p");
    model.component("comp1").variable("var10").set("mu_w", "R*Tp*(log(phi_w)+phi_s+chi*phi_s^2)+Omega*p");

    model.component("comp1").physics("w4").feature("weak3").active(false);
    model.component("comp1").physics("w2").feature("weak3").active(false);

    model.sol("sol1").runAll();

    model.component("comp1").physics("w4").feature("weak3").active(true);
    model.component("comp1").physics("w2").feature("weak3").active(true);

    model.param("par3").set("Tf", "8000[s]");
    model.param().set("Dmu", "2");

    model.sol("sol1").runAll();

    model.result("pg11").run();
    model.result("pg21").setIndex("looplevel", 130, 0);
    model.result("pg21").run();
    model.result("pg24").setIndex("looplevel", 130, 0);
    model.result("pg24").run();
    model.result("pg23").setIndex("looplevel", 130, 0);
    model.result("pg23").run();
    model.result("pg11").feature("vol1").set("expr", "Tp");
    model.result("pg11").run();

    model.param().set("thick", "Diameter/8");
    model.param().set("beta_skin", "5e-4 [m/s]");

    model.component("comp1").geom("geom1").run();

    model.component("comp1").variable("var12").set("Jd_skin", "beta_skin/M_w*(cv_ext-cv_surf)*area");

    model.component("comp1").physics("w4").feature("flux1").setIndex("g", "Jd_skin", 0);

    model.param().set("RH_air", "0.75");
    model.param().set("T_ext", "T_init+15");

    model.sol("sol1").runAll();

    model.result("pg23").run();
    model.result("pg23").feature("surf1").create("def1", "Deform");
    model.result("pg23").feature("surf1").feature("def1").set("scaleactive", true);
    model.result("pg23").feature("surf1").feature("def1").set("expr", new String[]{"ud", "wd"});
    model.result("pg23").run();

    model.label("3d_Cylinder_Temp_Jdext_dryTwoDomain_EdgeBskin.mph");

    model.result("pg11").run();
    model.result("pg11").feature("vol1").set("expr", "Jd");
    model.result("pg11").run();

    model.param().set("beta_skin", "4e-3 [m/s]");
    model.param("par3").set("Tf", "2000[s]");
    model.param().set("Dmu", "1");

    model.sol("sol1").runAll();

    model.result("pg11").run();

    model.param().set("Dmu", "0.2");

    model.sol("sol1").runAll();

    model.result("pg11").run();

    model.param("par3").set("Tf", "20000[s]");

    model.sol("sol1").runAll();

    model.result("pg11").run();
    model.result("pg11").setIndex("looplevel", 134, 0);
    model.result("pg11").run();

    model.param("par3").set("Tf", "10000[s]");
    model.param().set("Dmu_edge", "1.0");

    model.component("comp1").physics("w2").feature("weak3").set("weakExpression", "Dmu_edge*(mu_h-mu_s)*test(ces)");
    model.component("comp1").physics("w4").feature("weak3").set("weakExpression", "Dmu_edge*(mu_s-mu_h)*test(ceh)");

    model.sol("sol1").runAll();

    model.result("pg11").run();

    model.param().set("Dmu", "1.0");
    model.param().set("Dmu_edge", "0.2");

    model.sol("sol1").runAll();

    model.result("pg11").run();

    model.param().set("Dmu", "0.2");
    model.param("par3").set("Tf", "20000[s]");

    model.sol("sol1").runAll();

    model.result("pg11").run();

    model.param().set("Dmu_edge", "0.05");

    model.sol("sol1").runAll();

    model.result("pg11").run();

    model.param().set("Dmu_edge", "0.02");
    model.param("par3").set("Tf", "40000[s]");
    model.param().set("RH_air", "0.75");
    model.param().set("Dmu_edge", "0.05");

    model.sol("sol1").runAll();

    model.result("pg11").run();

    model.param().set("beta_skin", "0.25*4e-3 [m/s]");
    model.param().set("RH_air", "0.70");

    model.sol("sol1").runAll();

    model.result("pg11").run();

    model.param("par2").set("phi_skin_ref", "1.689*phi_ref");
    model.param("par2").descr("phi_skin_ref", "");
    model.param("par2").set("phi_skin_0", "phi_skin_ref/J0");
    model.param("par2").descr("phi_skin_0", "In free swollen state");
    model.param("par2").set("phi_ss0", "phi_skin_0");
    model.param("par2").descr("phi_ss0", "");
    model.param("par2").set("mu_skin_0", "RT/Omega*(log(1-phi_ss0)+phi_ss0+chi*phi_ss0^2)");
    model.param("par2").descr("mu_skin_0", "");
    model.param("par2").set("p0_skin", "-mu_skin_0");
    model.param("par2").descr("p0_skin", "");
    model.param("par2").set("Sds0", "Gdh/Lambda_0-p0_skin");
    model.param("par2").descr("Sds0", "");
    model.param("par2").set("beta", "9/4");
    model.param("par2").descr("beta", "");
    model.param().remove(new String[]{"mu_os", "mu_oh"});
    model.param().remove("mu_end");
    model.param().remove(new String[]{"Lgs", "Lgh"});
    model.param().remove("Gdh");
    model.param().remove(new String[]{"Je_os", "Je_oh"});
    model.param("par2").set("Gdh", "Gds*2");
    model.param("par2").set("phi_skin_ref", "1.394075*phi_ref");

    model.component("comp1").variable("var7").remove("mu_o");
    model.component("comp1").variable("var10").remove("mu_o");
    model.component("comp1").variable("var10").set("Jhat", "phi_skin_0/phi_s");
    model.component("comp1").variable("var10").descr("Jhat", "");
    model.component("comp1").variable("var10").set("cd0", "(1-phi_skin_0)/Omega");
    model.component("comp1").variable("var10").descr("cd0", "");

    model.param("par2").set("p_oh", "p0_skin");
    model.param().set("RH_air", "0.75");
    model.param("par3").set("Tf", "1000[s]");

    model.sol("sol1").runAll();

    model.result("pg11").run();

    model.param("par3").set("Tf", "8000[s]");
    model.param().remove(new String[]{"tauD", "tauM", "T_half"});

    model.component("comp1").func("step1").active(false);

    model.component("comp1").common("mattr1").active(false);

    model.component("comp1").variable("var13").active(false);

    model.component("comp1").coordSystem().remove("sys2");

    model.param("par3").set("Tf", "1000[s]");

    model.sol("sol1").runAll();

    model.result("pg11").run();
    model.result("pg11").run();
    model.result("pg11").run();

    model.param("par3").set("Tf", "2000[s]");

    model.sol("sol1").runAll();

    model.result("pg11").run();

    model.param("par3").set("Tf", "4000[s]");
    model.param().set("Dmu_edge", "1.0");
    model.param().set("Dmu", "0.05");
    model.param().set("Dmu_edge", "0.2");

    model.sol("sol1").runAll();

    model.result("pg11").run();

    model.param("par3").set("Tf", "8000[s]");

    model.component("comp1").physics("w2").feature("weak3").active(false);
    model.component("comp1").physics("w4").feature("weak3").active(false);

    model.sol("sol1").runAll();

    model.result("pg11").run();

    model.param("par3").set("Tf", "8000[s]");
    model.param().set("RH_air", "0.72");
    model.param().set("T_ext", "T_init+17");

    model.sol("sol1").runAll();

    model.result("pg11").run();

    model.param("par3").set("Tf", "12000[s]");
    model.param().set("RH_air", "0.70");
    model.param().set("T_ext", "T_init+19");

    model.sol("sol1").runAll();

    model.result("pg11").run();

    model.param().set("RH_air", "0.65");
    model.param("par3").set("Tf", "14000[s]");

    model.sol("sol1").runAll();

    model.result("pg11").run();

    model.param("par3").set("Tf", "16000[s]");
    model.param().set("RH_air", "0.60");
    model.param().set("T_ext", "T_init+21");

    model.sol("sol1").runAll();

    model.result("pg11").run();

    model.param().set("RH_air", "0.55");
    model.param().set("T_ext", "T_init+23");
    model.param("par3").set("Tf", "18000[s]");

    model.sol("sol1").runAll();

    model.result("pg11").run();
    model.result("pg23").feature("surf1").set("expr", "Jd");
    model.result("pg23").setIndex("looplevel", 142, 0);
    model.result("pg23").run();

    model.func().create("an3", "Analytic");
    model.func("an3").set("fununit", "");
    model.func("an3").set("expr", "RT/Omega*(log(1-phi_ss0)+phi_ss0+chi*phi_ss0^2)");
    model.func("an3").set("args", "phi_ss0");
    model.func("an3").set("fununit", "J/m^3");
    model.func("an3").set("funcname", "muw0_skin");
    model.func("an3").label("Skin Muw");

    model.param("par2").set("mu_skin_0", "muw0_skin(phi_ss0)");
    model.param("par2").set("Gdh0", "p0_skin*Lambda_0");
    model.param("par2").set("Sds0", "Gdh0/Lambda_0-p0_skin");
    model.param("par2").set("mu_w0", "muw0_skin(phi_s0)");

    model.func("an3").set("funcname", "muw0");

    model.param("par2").set("mu_skin_0", "muw0(phi_ss0)");
    model.param("par2").set("mu_w0", "muw0(phi_s0)");
    model.param().remove("Gdh");
    model.param().rename("Gdh0", "Gdh");
    model.param("par2").set("Sds0", "Gdh/Lambda_0-p0_skin");
    model.param("par2").set("Gs0", "p0*Lambda_0");
    model.param("par2").set("Sd0", "Gds0/Lambda_0-p0");
    model.param().rename("Gs0", "Gds0");
    model.param().remove("Gds");
    model.param().rename("Gds0", "Gds");
    model.param("par2").set("Sd0", "Gds/Lambda_0-p0");
    model.param().set("T_ext", "T_init+25");
    model.param().set("RH_air", "0.50");
    model.param("par3").set("Tf", "20000[s]");

    model.sol("sol1").runAll();

    model.result("pg11").run();
    model.result("pg23").setIndex("looplevel", 143, 0);
    model.result("pg23").run();

    model.component("comp1").mesh("mesh2").feature("bl1").active(true);
    model.component("comp1").mesh("mesh2").feature("bl1").selection().geom("geom1", 2);
    model.component("comp1").mesh("mesh2").feature("bl1").selection().set(2);
    model.component("comp1").mesh("mesh2").feature("bl1").feature("blp").selection().set(14);
    model.component("comp1").mesh("mesh2").current("bl1");
    model.component("comp1").mesh("mesh2").feature("bl1").feature("blp").selection().set(1, 3, 5, 14);
    model.component("comp1").mesh("mesh2").feature("bl1").active(false);
    model.component("comp1").mesh("mesh2").feature("size").set("hauto", 3);
    model.component("comp1").mesh("mesh2").run();

    model.sol("sol1").runAll();

    model.result("pg11").run();
    model.result("pg23").run();

    model.param().set("thick", "Diameter/9");
    model.param("par2").set("phi_skin_ref", "1.5*phi_ref");
    model.param("par3").set("Tf", "25000[s]");

    model.sol("sol1").runAll();

    model.result("pg11").run();
    model.result("pg23").run();

    model.param("par2").set("phi_skin_ref", "1.7*phi_ref");
    model.param().set("thick", "Diameter/10");

    model.result("pg23").setIndex("looplevel", 147, 0);
    model.result("pg23").run();

    model.sol("sol1").runAll();

    model.result("pg11").run();

    model.param("par2").set("phi_skin_ref", "2.0*phi_ref");
    model.param().set("thick", "Diameter/11");
    model.param().set("RH_air", "0.48");
    model.param().set("T_ext", "T_init+26");

    model.sol("sol1").runAll();

    model.result("pg11").run();
    model.result("pg23").run();
    model.result("pg24").setIndex("looplevel", 147, 0);
    model.result("pg24").run();
    model.result("pg24").feature("surf1").set("expr", "aw");
    model.result("pg24").run();
    model.result("pg24").feature("surf1").feature("def1").set("expr", new String[]{"ud", "wd"});
    model.result("pg24").run();
    model.result("pg24").feature("surf1").set("expr", "p");
    model.result("pg24").run();

    model.param().set("thick", "Diameter/15");
    model.param("par2").set("phi_skin_ref", "2.3*phi_ref");
    model.param("par3").set("Tf", "35000[s]");

    model.sol("sol1").runAll();

    model.result("pg11").run();
    model.result("pg23").run();
    model.result("pg23").setIndex("looplevel", 151, 0);
    model.result("pg23").run();

    model.label("3d_Cylinder_TwoDomain_Stable_Ggen6_35000.mph");

    model.param("par2").set("phi_ref", "0.11");
    model.param().set("thick", "Diameter/20");

    model.sol("sol1").runAll();

    model.result("pg11").run();

    model.param().set("thick", "Diameter/30");
    model.param("par2").set("phi_skin_ref", "2.35*phi_ref");

    model.sol("sol1").runAll();

    model.result("pg11").run();

    model.param().set("thick", "Diameter/40");
    model.param("par2").set("phi_skin_ref", "2.4*phi_ref");

    model.sol("sol1").runAll();

    model.result("pg11").run();
    model.result("pg11").run();
    model.result("pg23").run();

    model.param().set("h_air", "10 [W/m^2/K]");
    model.param("par2").set("phi_skin_ref", "2.45*phi_ref");
    model.param().set("thick", "Diameter/45");

    model.sol("sol1").runAll();

    model.result("pg11").run();
    model.result("pg23").setIndex("looplevel", 151, 0);
    model.result("pg23").run();

    model.param("par2").set("Gratio", "Gdh/Gds");
    model.param("par2").set("phi_ref", "0.12");
    model.param("par2").set("phi_skin_ref", "2.55*phi_ref");
    model.param().set("h_air", "12 [W/m^2/K]");

    model.component("comp1").cpl("aveop3").selection().set(2);
    model.component("comp1").cpl("aveop4").selection().set(1);

    model.result("pg14").feature("ptgr1").active(false);

    model.param("par2").set("phi_skin_ref", "2.6*phi_ref");

    model.sol("sol1").runAll();

    model.result("pg11").run();

    model.param().set("thick", "Diameter/40");
    model.param().set("h_air", "15 [W/m^2/K]");
    model.param("par2").set("phi_ref", "0.13");
    model.param("par2").set("phi_skin_ref", "2.75*phi_ref");

    model.sol("sol1").clearSolutionData();

    model.component("comp1").mesh("mesh2").feature("swe2").feature("dis1").selection().set(2);
    model.component("comp1").mesh("mesh2").feature("swe2").feature("dis2").selection().set(1);
    model.component("comp1").mesh("mesh2").feature("swe2").feature("dis1").set("numelem", 2);

    return model;
  }

  public static Model run12(Model model) {
    model.component("comp1").mesh("mesh2").run("swe2");
    model.component("comp1").mesh("mesh2").feature("swe2").feature("dis2").set("elemcount", 10);
    model.component("comp1").mesh("mesh2").feature("swe2").feature("dis2").set("elemratio", 1);
    model.component("comp1").mesh("mesh2").run("swe2");
    model.component("comp1").mesh("mesh2").feature("swe2").feature("dis1").active(false);
    model.component("comp1").mesh("mesh2").feature("fq1").create("dis2", "Distribution");
    model.component("comp1").mesh("mesh2").feature("fq1").feature("dis1").selection().set(16);
    model.component("comp1").mesh("mesh2").feature("fq1").feature("dis1").set("numelem", 2);
    model.component("comp1").mesh("mesh2").run("fq1");
    model.component("comp1").mesh("mesh2").feature("fq1").feature("dis2").selection().set(10);
    model.component("comp1").mesh("mesh2").feature("fq1").feature("dis2").set("numelem", 15);
    model.component("comp1").mesh("mesh2").run();
    model.component("comp1").mesh("mesh2").feature("fq1").feature("dis1").active(true);
    model.component("comp1").mesh("mesh2").run();
    model.component("comp1").mesh("mesh2").feature("fq1").feature("dis2").set("numelem", 20);
    model.component("comp1").mesh("mesh2").run("fq1");
    model.component("comp1").mesh("mesh2").run();
    model.component("comp1").mesh("mesh2").feature("size").set("hauto", 2);
    model.component("comp1").mesh("mesh2").run();
    model.component("comp1").mesh("mesh2").feature("fq1").feature().remove("dis1");
    model.component("comp1").mesh("mesh2").run("fq1");
    model.component("comp1").mesh("mesh2").run();
    model.component("comp1").mesh("mesh2").feature("fq1").feature("dis2").selection().set(4, 5);
    model.component("comp1").mesh("mesh2").feature("fq1").feature("dis2").set("type", "predefined");
    model.component("comp1").mesh("mesh2").feature("fq1").feature("dis2").set("elemcount", 10);
    model.component("comp1").mesh("mesh2").feature("fq1").feature("dis2").set("elemratio", 2);
    model.component("comp1").mesh("mesh2").run("fq1");
    model.component("comp1").mesh("mesh2").run();
    model.component("comp1").mesh("mesh2").feature("fq1").feature("dis2").set("elemcount", 2);
    model.component("comp1").mesh("mesh2").run("fq1");
    model.component("comp1").mesh("mesh2").run();
    model.component("comp1").mesh("mesh2").feature("swe2").feature("dis2").active(false);
    model.component("comp1").mesh("mesh2").feature("fq1").feature().duplicate("dis3", "dis2");
    model.component("comp1").mesh("mesh2").feature("fq1").feature().duplicate("dis4", "dis2");
    model.component("comp1").mesh("mesh2").feature("fq1").feature("dis2").selection().set(9, 16);
    model.component("comp1").mesh("mesh2").feature("fq1").feature("dis2").set("elemratio", 1);
    model.component("comp1").mesh("mesh2").feature("fq1").feature("dis3").selection().set(10, 13);
    model.component("comp1").mesh("mesh2").feature("fq1").feature("dis3").set("elemcount", 12);
    model.component("comp1").mesh("mesh2").feature("fq1").feature("dis3").set("elemratio", 1);
    model.component("comp1").mesh("mesh2").run("fq1");
    model.component("comp1").mesh("mesh2").feature("fq1").feature("dis4").set("elemcount", 10);
    model.component("comp1").mesh("mesh2").feature("fq1").feature("dis4").set("elemratio", 1);
    model.component("comp1").mesh("mesh2").run();
    model.component("comp1").mesh("mesh2").feature("size").set("hauto", 4);
    model.component("comp1").mesh("mesh2").run("size");
    model.component("comp1").mesh("mesh2").feature("fq1").selection().set(4, 8);
    model.component("comp1").mesh("mesh2").run();
    model.component("comp1").mesh("mesh2").feature("fq1").feature("dis4").set("elemcount", 20);
    model.component("comp1").mesh("mesh2").run("fq1");
    model.component("comp1").mesh("mesh2").feature("fq1").feature("dis4").set("growthrate", "exponential");
    model.component("comp1").mesh("mesh2").run("fq1");
    model.component("comp1").mesh("mesh2").feature("fq1").feature("dis4").set("elemratio", 1.1);
    model.component("comp1").mesh("mesh2").run();
    model.component("comp1").mesh("mesh2").feature("fq1").feature("dis4").set("elemratio", 0.9);
    model.component("comp1").mesh("mesh2").run("fq1");
    model.component("comp1").mesh("mesh2").feature("fq1").feature("dis4").set("elemratio", 0.5);
    model.component("comp1").mesh("mesh2").run("fq1");
    model.component("comp1").mesh("mesh2").feature("fq1").feature("dis4").set("elemcount", 10);
    model.component("comp1").mesh("mesh2").feature("fq1").feature("dis4").set("elemratio", 1);
    model.component("comp1").mesh("mesh2").feature("fq1").feature("dis3").set("elemcount", 20);
    model.component("comp1").mesh("mesh2").run("fq1");
    model.component("comp1").mesh("mesh2").feature("fq1").feature("dis3").set("elemcount", 26);
    model.component("comp1").mesh("mesh2").run("fq1");
    model.component("comp1").mesh("mesh2").run();
    model.component("comp1").mesh("mesh2").feature("fq1").feature("dis4").set("elemratio", ".5");
    model.component("comp1").mesh("mesh2").run("fq1");
    model.component("comp1").mesh("mesh2").feature("fq1").feature("dis4").set("elemratio", ".33");
    model.component("comp1").mesh("mesh2").run("fq1");
    model.component("comp1").mesh("mesh2").feature("fq1").feature("dis4").set("elemratio", ".1");
    model.component("comp1").mesh("mesh2").run("fq1");
    model.component("comp1").mesh("mesh2").feature("fq1").feature("dis4").set("elemcount", 16);
    model.component("comp1").mesh("mesh2").run("fq1");
    model.component("comp1").mesh("mesh2").feature("fq1").feature("dis3").set("elemcount", 32);
    model.component("comp1").mesh("mesh2").run("fq1");
    model.component("comp1").mesh("mesh2").feature("fq1").feature("dis4").set("growthrate", "linear");
    model.component("comp1").mesh("mesh2").run("fq1");
    model.component("comp1").mesh("mesh2").feature("fq1").feature("dis4").set("elemratio", 1);
    model.component("comp1").mesh("mesh2").run("fq1");
    model.component("comp1").mesh("mesh2").feature("fq1").feature("dis4").set("elemcount", 12);
    model.component("comp1").mesh("mesh2").run("fq1");
    model.component("comp1").mesh("mesh2").run();
    model.component("comp1").mesh("mesh2").feature("size").set("hauto", 5);
    model.component("comp1").mesh("mesh2").run("size");
    model.component("comp1").mesh("mesh2").run();
    model.component("comp1").mesh("mesh2").feature("size").set("hauto", 4);
    model.component("comp1").mesh("mesh2").run("size");
    model.component("comp1").mesh("mesh2").run();
    model.component("comp1").mesh("mesh2").feature("fq1").feature("dis4").set("elemcount", 11);
    model.component("comp1").mesh("mesh2").run("fq1");
    model.component("comp1").mesh("mesh2").feature("fq1").feature("dis4").set("elemcount", 10);
    model.component("comp1").mesh("mesh2").run("fq1");
    model.component("comp1").mesh("mesh2").feature("fq1").feature("dis4").set("elemcount", 12);
    model.component("comp1").mesh("mesh2").run("fq1");
    model.component("comp1").mesh("mesh2").feature("fq1").feature("dis4").set("elemcount", 13);
    model.component("comp1").mesh("mesh2").run("fq1");
    model.component("comp1").mesh("mesh2").feature("fq1").feature("dis4").set("elemratio", 1.1);
    model.component("comp1").mesh("mesh2").run("fq1");
    model.component("comp1").mesh("mesh2").feature("fq1").feature("dis4").set("elemratio", 0.9);
    model.component("comp1").mesh("mesh2").run("fq1");
    model.component("comp1").mesh("mesh2").feature("fq1").feature("dis4").set("elemratio", 0.5);
    model.component("comp1").mesh("mesh2").run("fq1");
    model.component("comp1").mesh("mesh2").feature("fq1").feature("dis4").set("elemratio", 0.8);
    model.component("comp1").mesh("mesh2").run("fq1");
    model.component("comp1").mesh("mesh2").feature("fq1").feature("dis4").set("elemratio", 1);
    model.component("comp1").mesh("mesh2").run("fq1");
    model.component("comp1").mesh("mesh2").feature("fq1").feature("dis4").set("growthrate", "exponential");
    model.component("comp1").mesh("mesh2").run("fq1");
    model.component("comp1").mesh("mesh2").feature("fq1").feature("dis4").set("elemratio", 1.2);
    model.component("comp1").mesh("mesh2").run("fq1");
    model.component("comp1").mesh("mesh2").feature("fq1").feature("dis4").set("elemratio", "2.0");
    model.component("comp1").mesh("mesh2").run("fq1");
    model.component("comp1").mesh("mesh2").feature("fq1").feature("dis4").set("reverse", true);
    model.component("comp1").mesh("mesh2").run("fq1");
    model.component("comp1").mesh("mesh2").feature("fq1").feature("dis4").set("elemratio", 5);
    model.component("comp1").mesh("mesh2").run("fq1");
    model.component("comp1").mesh("mesh2").feature("fq1").feature("dis4").set("reverse", false);
    model.component("comp1").mesh("mesh2").feature("fq1").feature("dis4").set("growthrate", "linear");
    model.component("comp1").mesh("mesh2").feature("fq1").feature("dis4").set("elemratio", 1);
    model.component("comp1").mesh("mesh2").feature("fq1").feature("dis4").set("elemcount", 11);
    model.component("comp1").mesh("mesh2").run("fq1");
    model.component("comp1").mesh("mesh2").feature("fq1").feature("dis4").set("elemcount", 12);
    model.component("comp1").mesh("mesh2").run("fq1");
    model.component("comp1").mesh("mesh2").feature("fq1").feature("dis4").set("elemcount", 13);
    model.component("comp1").mesh("mesh2").run("fq1");
    model.component("comp1").mesh("mesh2").run();

    model.sol("sol1").runAll();

    model.result("pg11").run();

    model.param("par2").set("phi_ref", "0.14");
    model.param("par2").set("phi_skin_ref", "3.0*phi_ref");
    model.param().set("h_air", "17 [W/m^2/K]");
    model.param().set("thick", "Diameter/30");

    model.component("comp1").geom("geom1").run("fin");

    model.component("comp1").mesh("mesh2").run();

    model.sol("sol1").runAll();

    model.result("pg11").run();

    model.label("3d_Cylinder_TwoDomain_Stable_Ggen11_35000_d30_Meshing.mph");

    model.param().set("h_air", "22 [W/m^2/K]");
    model.param("par3").set("Tf", "45000[s]");

    model.label("3d_Cylinder_TwoDomain_Stable_Ggen11_35000_d30_LongTime.mph");

    model.result("pg14").run();

    model.param("par3").set("Tf", "35000[s]");

    model.sol("sol1").clearSolutionData();

    model.param().set("Height", "0.001[m]");

    model.component("comp1").geom("geom1").run("fin");
    model.component("comp1").geom("geom1").feature().duplicate("cyl5", "cyl1");
    model.component("comp1").geom("geom1").feature().move("cyl5", 2);
    model.component("comp1").geom("geom1").feature("cyl5").label("Cylinder Gap");
    model.component("comp1").geom("geom1").feature("cyl5").set("r", "HoleRadius");

    model.param().set("HoleRadius", "Diameter/20");

    model.component("comp1").geom("geom1").run("cyl5");
    model.component("comp1").geom("geom1").create("extract1", "Extract");
    model.component("comp1").geom("geom1").feature().remove("extract1");
    model.component("comp1").geom("geom1").feature().remove("cyl3");
    model.component("comp1").geom("geom1").feature("dif1").active(true);
    model.component("comp1").geom("geom1").run("cyl5");
    model.component("comp1").geom("geom1").feature("dif1").selection("input2").set("cyl5");
    model.component("comp1").geom("geom1").run("fin");
    model.component("comp1").geom("geom1").feature("blk1").active(false);
    model.component("comp1").geom("geom1").feature("int1").active(false);
    model.component("comp1").geom("geom1").feature("cyl4").active(false);
    model.component("comp1").geom("geom1").feature("blk2").active(false);
    model.component("comp1").geom("geom1").feature("int2").active(false);
    model.component("comp1").geom("geom1").run("fin");
    model.component("comp1").geom("geom1").feature().move("dif1", 9);
    model.component("comp1").geom("geom1").feature().move("cyl5", 8);
    model.component("comp1").geom("geom1").feature("blk1").active(true);
    model.component("comp1").geom("geom1").feature("int1").active(true);
    model.component("comp1").geom("geom1").feature("cyl4").active(true);
    model.component("comp1").geom("geom1").feature("blk2").active(true);
    model.component("comp1").geom("geom1").feature("int2").active(true);
    model.component("comp1").geom("geom1").feature("pt1").active(true);
    model.component("comp1").geom("geom1").run("fin");
    model.component("comp1").geom("geom1").feature().move("cyl5", 2);
    model.component("comp1").geom("geom1").feature().move("dif1", 3);
    model.component("comp1").geom("geom1").feature("int1").active(false);
    model.component("comp1").geom("geom1").feature("cyl4").active(false);
    model.component("comp1").geom("geom1").feature("blk2").active(false);
    model.component("comp1").geom("geom1").feature("int2").active(false);
    model.component("comp1").geom("geom1").feature("pt1").active(false);
    model.component("comp1").geom("geom1").run("fin");
    model.component("comp1").geom("geom1").feature("int1").active(true);
    model.component("comp1").geom("geom1").run("fin");
    model.component("comp1").geom("geom1").feature("cyl4").active(true);
    model.component("comp1").geom("geom1").run("fin");
    model.component("comp1").geom("geom1").feature("blk2").active(true);
    model.component("comp1").geom("geom1").feature().move("cyl2", 7);
    model.component("comp1").geom("geom1").feature("cyl2").active(true);
    model.component("comp1").geom("geom1").feature("cyl2").active(false);
    model.component("comp1").geom("geom1").run("fin");
    model.component("comp1").geom("geom1").feature("int2").active(true);
    model.component("comp1").geom("geom1").run("fin");
    model.component("comp1").geom("geom1").feature().move("dif1", 9);
    model.component("comp1").geom("geom1").feature().move("cyl5", 8);
    model.component("comp1").geom("geom1").run("fin");
    model.component("comp1").geom("geom1").runPre("dif1");
    model.component("comp1").geom("geom1").feature("dif1").selection("input").init();
    model.component("comp1").geom("geom1").feature("dif1").selection("input").set("int1");
    model.component("comp1").geom("geom1").feature("dif1").selection("input").init();
    model.component("comp1").geom("geom1").feature("dif1").selection("input").set("int2");
    model.component("comp1").geom("geom1").run("fin");
    model.component("comp1").geom("geom1").runPre("dif1");
    model.component("comp1").geom("geom1").feature("dif1").selection("input").set("int1", "int2");
    model.component("comp1").geom("geom1").run("fin");

    model.param("par3").set("Tf", "3500[s]");

    model.component("comp1").cpl("aveop4").active(false);

    model.sol("sol1").runAll();

    model.param("par3").set("Tf", "7500[s]");

    model.sol("sol1").runAll();

    model.param().remove("HoleRadius");
    model.param().remove("kp");
    model.param().remove("L");
    model.param().remove("M_w");
    model.param().remove("nele");
    model.param().remove("Omega");
    model.param().set("Omega", "1.8e-5[m^3/mol]", "Volume per solvent mole");
    model.param().remove("R");
    model.param().set("R", "8.314[J/(mol*K)]", "Universal Gas Constant");
    model.param().rename("R_gas", "L");
    model.param().set("L", "Diameter/2-thick");
    model.param().descr("L", "Dry edge length");
    model.param().rename("RH_air", "nele");
    model.param().set("nele", "10");
    model.param().descr("nele", "edge subdivision");
    model.param().remove("rho_air");
    model.param().remove("rho_p");
    model.param().remove("rho_w");
    model.param().remove("RT");
    model.param().set("RT", "R_gas*T_init");
    model.param().remove("T");
    model.param().set("T", "293[K]", "Temperature");
    model.param().rename("T_ext", "kp");
    model.param().set("kp", "0.6 [W/m/K]");
    model.param().descr("kp", "Conductivity product");
    model.param().rename("T_init", "rho_p");
    model.param().set("rho_p", "1200 [kg/m^3]");
    model.param().descr("rho_p", "Product density");
    model.param().remove("T0");
    model.param().remove("thick");
    model.param().set("thick", "Diameter/30");
    model.param().set("rho_w", "1000 [kg/m^3]");
    model.param().descr("rho_w", "Density water");
    model.param().set("T0", "273 [K]");
    model.param().descr("T0", "REf. Temp");
    model.param().set("T_ext", "T_init+26");
    model.param().descr("T_ext", "");
    model.param().set("T_init", "293 [K]");
    model.param().descr("T_init", "");
    model.param().set("rho_air", "1.29 [kg/m^3]");
    model.param().descr("rho_air", "");
    model.param().set("M_w", "18 [g/mol]");
    model.param().descr("M_w", "molar weight water");
    model.param().set("RH_air", "0.48");
    model.param().descr("RH_air", "");
    model.param().set("R_gas", "8.31[J/mol/K]");
    model.param().descr("R_gas", "");
    model.param().set("HoleRadius", "Diameter/20");
    model.param().descr("HoleRadius", "");
    model.param().remove("Gdd");
    model.param().remove("D");
    model.param().remove("R");
    model.param().remove("chi");
    model.param().remove("T");
    model.param().remove("C");
    model.param().remove("thick");
    model.param().remove("Dmu");
    model.param().remove("Height");
    model.param().remove("RT");
    model.param().remove("cp_p");
    model.param().remove("C_eff");
    model.param().remove("C_w");
    model.param().remove("cp_w");
    model.param().remove("h_air");
    model.param().remove("kp");
    model.param().remove("rho_p");
    model.param().remove("cp_air");
    model.param().remove("beta_air");
    model.param().remove("Omega");
    model.param().remove("nele");
    model.param().remove("L");
    model.param().remove("cp_vap");
    model.param().remove("dH_evap");
    model.param().remove("C_vap");
    model.param().remove("Diameter");
    model.param().remove("beta_skin");
    model.param().remove("Dmu_edge");
    model.param().remove("rho_w");
    model.param().remove("T0");
    model.param().remove("T_ext");
    model.param().remove("T_init");
    model.param().remove("rho_air");
    model.param().remove("M_w");
    model.param().remove("RH_air");
    model.param().remove("R_gas");
    model.param().remove("HoleRadius");
    model.param().set("Gdd", "2e5 [Pa]");
    model.param().descr("Gdd", "Shear Modulus");
    model.param().set("D", "1e-7[m^2/s]");
    model.param().descr("D", "Diffusivity");
    model.param().set("Omega", "1.8e-5[m^3/mol]");
    model.param().descr("Omega", "Volume per solvent mole");
    model.param().set("chi", "0.2");
    model.param().descr("chi", "dis-affinity (Flory-Rehner)");
    model.param().set("R", "8.314[J/(mol*K)]");
    model.param().descr("R", "Universal Gas Constant");
    model.param().set("T", "293[K]");
    model.param().descr("T", "Temperature");
    model.param().set("L", "Diameter/2-thick");
    model.param().descr("L", "Dry edge length");
    model.param().set("nele", "10");
    model.param().descr("nele", "edge subdivision");
    model.param().set("C", "1[mol/m^3]");
    model.param().descr("C", "dimensional parameter");
    model.param().set("RT", "R_gas*T_init");
    model.param().descr("RT", "");
    model.param().set("Dmu", "0.05");
    model.param().descr("Dmu", "");
    model.param().set("thick", "Diameter/30");
    model.param().descr("thick", "");
    model.param().set("Height", "0.001[m]");
    model.param().descr("Height", "");
    model.param().set("kp", "0.6 [W/m/K]");
    model.param().descr("kp", "Conductivity product");
    model.param().set("rho_p", "1200 [kg/m^3]");
    model.param().descr("rho_p", "Product density");
    model.param().set("cp_p", "4200 [J/kg/K]");
    model.param().descr("cp_p", "spec heat");
    model.param().set("C_eff", "rho_p*cp_p");
    model.param().descr("C_eff", "Heat Capacity");
    model.param().set("C_w", "rho_w*cp_w");
    model.param().descr("C_w", "");
    model.param().set("rho_w", "1000 [kg/m^3]");
    model.param().descr("rho_w", "Density water");
    model.param().set("cp_w", "4200 [J/kg/K]");
    model.param().descr("cp_w", "spec heat");
    model.param().set("T0", "273 [K]");
    model.param().descr("T0", "REf. Temp");
    model.param().set("h_air", "22 [W/m^2/K]");
    model.param().descr("h_air", "");
    model.param().set("T_ext", "T_init+26");
    model.param().descr("T_ext", "");
    model.param().set("T_init", "293 [K]");
    model.param().descr("T_init", "");
    model.param().set("rho_air", "1.29 [kg/m^3]");
    model.param().descr("rho_air", "");
    model.param().set("cp_air", "1000 [J/kg/K]");
    model.param().descr("cp_air", "");
    model.param().set("beta_air", "h_air/(rho_air*cp_air)");
    model.param().descr("beta_air", "Lewis relation");
    model.param().set("M_w", "18 [g/mol]");
    model.param().descr("M_w", "molar weight water");
    model.param().set("RH_air", "0.48");
    model.param().descr("RH_air", "");
    model.param().set("R_gas", "8.31[J/mol/K]");
    model.param().descr("R_gas", "");
    model.param().set("cp_vap", "1800 [J/kg/K]");
    model.param().descr("cp_vap", "");
    model.param().set("dH_evap", "40.65 [kJ/mol]");
    model.param().descr("dH_evap", "latent heat of evaporation at T0");
    model.param().set("C_vap", "rho_w*cp_vap");
    model.param().descr("C_vap", "");
    model.param().set("Diameter", "0.01 [m]");
    model.param().descr("Diameter", "");
    model.param().set("beta_skin", "0.25*4e-3 [m/s]");
    model.param().descr("beta_skin", "");
    model.param().set("Dmu_edge", "0.2");
    model.param().descr("Dmu_edge", "");
    model.param().set("HoleRadius", "Diameter/20");
    model.param().descr("HoleRadius", "");
    model.param().set("HoleRadius", "Diameter/40");

    model.component("comp1").geom("geom1").run();

    model.component("comp1").variable("var7").selection().set(1);
    model.component("comp1").variable("var10").selection().set(2);

    model.component("comp1").physics("w2").selection().set(1);
    model.component("comp1").physics("w4").selection().set(2);
    model.component("comp1").physics("w2").feature("weak1").selection().set(6);
    model.component("comp1").physics("w2").feature("flux1").selection().set(2, 4, 8, 9);
    model.component("comp1").physics("w4").feature("weak1").selection().set(6);

    model.param().set("HoleRadius", "Diameter/10");

    model.component("comp1").geom("geom1").run("fin");

    model.component("comp1").mesh("mesh2").run();
    model.component("comp1").mesh("mesh2").feature("fq1").feature("dis2").selection().set(9, 19);
    model.component("comp1").mesh("mesh2").feature("fq1").feature("dis4").selection().set(4, 16);
    model.component("comp1").mesh("mesh2").feature("fq1").feature().duplicate("dis5", "dis4");
    model.component("comp1").mesh("mesh2").feature("fq1").feature("dis5").selection().set(5);
    model.component("comp1").mesh("mesh2").run("size");
    model.component("comp1").mesh("mesh2").feature("fq1").feature("dis5").set("elemcount", 10);
    model.component("comp1").mesh("mesh2").feature("fq1").feature("dis4").set("elemcount", 14);
    model.component("comp1").mesh("mesh2").run();
    model.component("comp1").mesh("mesh2").feature("fq1").feature().duplicate("dis6", "dis5");
    model.component("comp1").mesh("mesh2").feature("fq1").feature("dis6").selection().set(1, 14);
    model.component("comp1").mesh("mesh2").feature("fq1").feature("dis6").set("elemcount", 6);
    model.component("comp1").mesh("mesh2").feature("fq1").feature("dis6").set("elemratio", 2);
    model.component("comp1").mesh("mesh2").run("fq1");
    model.component("comp1").mesh("mesh2").run();
    model.component("comp1").mesh("mesh2").feature("fq1").feature("dis6").active(false);
    model.component("comp1").mesh("mesh2").feature("size").set("hauto", 3);
    model.component("comp1").mesh("mesh2").run("size");
    model.component("comp1").mesh("mesh2").run();

    model.component("comp1").physics("w2").feature("flux1").selection().set(4, 8, 9);

    model.param().set("T_ext", "T_init");
    model.param().set("RH_air", "0.95");
    model.param().set("T_ext", "T_init+10");

    model.component("comp1").geom("geom1").feature("dif1").active(false);
    model.component("comp1").geom("geom1").run("fin");
    model.component("comp1").geom("geom1").feature().move("cyl5", 5);
    model.component("comp1").geom("geom1").feature().move("cyl5", 4);
    model.component("comp1").geom("geom1").run("fin");
    model.component("comp1").geom("geom1").feature().move("cyl5", 1);
    model.component("comp1").geom("geom1").run("fin");
    model.component("comp1").geom("geom1").runPre("int1");
    model.component("comp1").geom("geom1").feature("int1").selection("input").set("blk1", "cyl1", "cyl5");
    model.component("comp1").geom("geom1").run("fin");
    model.component("comp1").geom("geom1").runPre("int2");
    model.component("comp1").geom("geom1").feature().move("cyl5", 6);
    model.component("comp1").geom("geom1").run("fin");
    model.component("comp1").geom("geom1").runPre("int2");
    model.component("comp1").geom("geom1").feature("int2").selection("input").set("blk2", "cyl4", "cyl5");
    model.component("comp1").geom("geom1").run("fin");
    model.component("comp1").geom("geom1").runPre("int2");
    model.component("comp1").geom("geom1").feature("int2").selection("input").set("blk2", "cyl4", "cyl5", "int1");
    model.component("comp1").geom("geom1").run("fin");
    model.component("comp1").geom("geom1").runPre("int2");
    model.component("comp1").geom("geom1").feature("int2").selection("input").set("blk2", "cyl4", "cyl5");
    model.component("comp1").geom("geom1").feature().move("cyl5", 7);
    model.component("comp1").geom("geom1").run("fin");
    model.component("comp1").geom("geom1").feature().duplicate("blk3", "blk2");
    model.component("comp1").geom("geom1").feature().duplicate("int3", "int2");
    model.component("comp1").geom("geom1").runPre("int3");
    model.component("comp1").geom("geom1").feature("int3").selection("input").set("blk3", "cyl5");
    model.component("comp1").geom("geom1").run("fin");
    model.component("comp1").geom("geom1").run("fin");

    model.component("comp1").physics("w").feature("cons1").selection().set(1, 5, 9);
    model.component("comp1").physics("w").feature("cons2").selection().set(2, 14, 15);
    model.component("comp1").physics("w2").selection().set(2);
    model.component("comp1").physics("w2").feature("weak1").selection().set(6, 10);
    model.component("comp1").physics("w2").feature("weak2").selection().set(8);
    model.component("comp1").physics("w4").selection().set(1, 3);
    model.component("comp1").physics("w4").feature("weak1").selection().set(10);

    model.component("comp1").view("view1").set("uniformblending", true);
    model.component("comp1").view("view1").set("renderwireframe", true);

    model.component("comp1").physics("w4").feature("weak1").selection().set(6, 10);

    model.component("comp1").view("view1").set("renderwireframe", false);

    model.component("comp1").physics("w4").feature("flux1").selection().set(4, 8, 12, 13);
    model.component("comp1").physics("w5").feature("flux1").selection().set(4, 8, 12, 13);

    model.component("comp1").variable("var10").selection().set(1, 3);
    model.component("comp1").variable("var7").selection().set(2);

    model.param().set("T_ext", "T_init+30");
    model.param().set("RH_air", "0.75");

    model.result("pg11").set("looplevel", new int[]{110});
    model.result("pg11").run();
    model.result("pg11").set("looplevel", new int[]{111});
    model.result("pg11").run();
    model.result("pg11").set("looplevel", new int[]{112});
    model.result("pg11").run();

    model.component("comp1").mesh("mesh2").feature("fq1").feature("dis2").selection().set(14, 24);
    model.component("comp1").mesh("mesh2").feature("fq1").feature("dis3").selection().set(15);
    model.component("comp1").mesh("mesh2").feature("fq1").feature("dis4").selection().set(9, 21);
    model.component("comp1").mesh("mesh2").feature("fq1").feature("dis6").selection().set(4, 5);
    model.component("comp1").mesh("mesh2").feature("fq1").feature("dis6").set("elemratio", 1);
    model.component("comp1").mesh("mesh2").feature("fq1").feature("dis6").active(true);
    model.component("comp1").mesh("mesh2").feature("fq1").feature("dis3").selection().set(15, 18);
    model.component("comp1").mesh("mesh2").run();

    model.param().set("T_ext", "T_init+20");
    model.param().set("RH_air", "0.85");
    model.param("par3").set("Tf", "6000[s]");

    model.sol("sol1").runAll();

    model.result("pg11").run();

    model.component("comp1").geom("geom1").feature("cyl4").active(false);
    model.component("comp1").geom("geom1").feature("blk2").active(false);
    model.component("comp1").geom("geom1").feature("int2").active(false);
    model.component("comp1").geom("geom1").feature("cyl5").active(false);
    model.component("comp1").geom("geom1").feature("blk3").active(false);
    model.component("comp1").geom("geom1").feature("int3").active(false);
    model.component("comp1").geom("geom1").run("cyl4");
    model.component("comp1").geom("geom1").feature("int1").active(false);
    model.component("comp1").geom("geom1").run("int1");
    model.component("comp1").geom("geom1").feature("blk1").set("base", "center");
    model.component("comp1").geom("geom1").feature("blk1").setIndex("size", "2*(L+thick)", 0);
    model.component("comp1").geom("geom1").run("blk1");
    model.component("comp1").geom("geom1").feature("blk1").set("base", "corner");
    model.component("comp1").geom("geom1").run("blk1");
    model.component("comp1").geom("geom1").feature("blk1").set("pos", new String[]{"-(L+thick)", "0", "0"});
    model.component("comp1").geom("geom1").run("blk1");
    model.component("comp1").geom("geom1").feature("int1").active(true);
    model.component("comp1").geom("geom1").run("fin");
    model.component("comp1").geom("geom1").feature("blk2").set("size", new String[]{"2*L", "L", "Height/2"});
    model.component("comp1").geom("geom1").feature("blk2").set("pos", new String[]{"-L", "0", "0"});
    model.component("comp1").geom("geom1").feature("cyl4").active(true);
    model.component("comp1").geom("geom1").feature("blk2").active(true);
    model.component("comp1").geom("geom1").run("fin");
    model.component("comp1").geom("geom1").feature("cyl2").active(true);
    model.component("comp1").geom("geom1").feature("int2").active(true);
    model.component("comp1").geom("geom1").run("fin");
    model.component("comp1").geom("geom1").run("cyl2");
    model.component("comp1").geom("geom1").feature().remove("cyl2");
    model.component("comp1").geom("geom1").feature().remove("dif1");
    model.component("comp1").geom("geom1").feature("cyl5").active(true);
    model.component("comp1").geom("geom1").feature("pt1").active(true);
    model.component("comp1").geom("geom1").feature("blk3").active(true);
    model.component("comp1").geom("geom1").feature("int3").active(true);
    model.component("comp1").geom("geom1").feature("blk3").set("size", new String[]{"L*2", "L", "Height/2"});
    model.component("comp1").geom("geom1").feature("blk3").set("pos", new String[]{"-L", "0", "0"});
    model.component("comp1").geom("geom1").run("fin");
    model.component("comp1").geom("geom1").feature().remove("pt1");
    model.component("comp1").geom("geom1").run("fin");

    model.component("comp1").physics("w").feature("cons3").active(false);

    model.component("comp1").geom("geom1").run("int3");
    model.component("comp1").geom("geom1").create("pt1", "Point");
    model.component("comp1").geom("geom1").run("pt1");

    return model;
  }

  public static Model run13(Model model) {
    model.component("comp1").geom("geom1").run();

    model.component("comp1").physics("w").create("dir1", "DirichletBoundary", 0);
    model.component("comp1").physics("w").feature("dir1").selection().set(7);
    model.component("comp1").physics("w2").selection().set(2);
    model.component("comp1").physics("w2").feature("weak1").selection().set(6, 10, 13, 14);
    model.component("comp1").physics("w2").feature("flux1").selection().set(4, 7, 8, 12);
    model.component("comp1").physics("w4").selection().set(1, 3);
    model.component("comp1").physics("w4").feature("weak1").selection().set(6, 10, 13, 14);
    model.component("comp1").physics("w4").feature("flux1").selection().set(2, 3, 4, 8, 11, 12, 15);

    model.component("comp1").variable("var7").selection().set(2);
    model.component("comp1").variable("var10").selection().set(1, 3);

    model.param("par3").set("Tf", "1000[s]");

    model.label("3d_disk_TwoDomain_Ggen11_35000_d30HardPit_TwoFold.mph");

    model.component("comp1").physics("w").feature("cons1").active(false);

    model.component("comp1").geom("geom1").feature().duplicate("pt2", "pt1");
    model.component("comp1").geom("geom1").feature("pt2").setIndex("p", "Height/2", 2);
    model.component("comp1").geom("geom1").run("pt2");
    model.component("comp1").geom("geom1").run();

    model.component("comp1").physics("w").feature().duplicate("dir2", "dir1");
    model.component("comp1").physics("w").feature("dir2").selection().set(7, 8);
    model.component("comp1").physics("w").feature("dir2").setIndex("useDirichletCondition", 0, 2);
    model.component("comp1").physics("w").feature("dir2").active(false);
    model.component("comp1").physics("w").feature("dir2").selection().set(8);
    model.component("comp1").physics("w").feature("dir2").setIndex("useDirichletCondition", 0, 1);
    model.component("comp1").physics("w").feature("dir2").active(true);
    model.component("comp1").physics("w").feature("dir2").active(false);

    model.param().set("Dmu", "0.01");

    model.sol("sol1").runAll();

    model.result("pg11").run();

    model.param("par3").set("Tf", "1500[s]");
    model.param().set("Dmu", "0.1");

    model.component("comp1").mesh("mesh2").run();
    model.component("comp1").mesh("mesh2").feature("fq1").feature("dis2").selection().set(4, 32);
    model.component("comp1").mesh("mesh2").feature("fq1").feature("dis3").selection().set(5, 10, 23, 26);
    model.component("comp1").mesh("mesh2").run("fq1");
    model.component("comp1").mesh("mesh2").feature("fq1").feature("dis4").selection().set(9, 29);
    model.component("comp1").mesh("mesh2").run("fq1");
    model.component("comp1").mesh("mesh2").feature("fq1").feature("dis5").selection().set(15, 20);
    model.component("comp1").mesh("mesh2").run("fq1");
    model.component("comp1").mesh("mesh2").feature("fq1").feature("dis6").selection().set(14, 17);
    model.component("comp1").mesh("mesh2").feature("fq1").feature("dis6").set("elemcount", 8);
    model.component("comp1").mesh("mesh2").run("fq1");
    model.component("comp1").mesh("mesh2").feature("fq1").feature("dis6").set("elemcount", 4);
    model.component("comp1").mesh("mesh2").run("fq1");
    model.component("comp1").mesh("mesh2").feature("fq1").feature("dis6").set("elemcount", 2);
    model.component("comp1").mesh("mesh2").run("fq1");
    model.component("comp1").mesh("mesh2").feature("fq1").feature("dis6").set("elemcount", 3);
    model.component("comp1").mesh("mesh2").run("fq1");
    model.component("comp1").mesh("mesh2").feature("size").set("hauto", 2);
    model.component("comp1").mesh("mesh2").run();

    model.sol("sol1").runAll();

    model.param("par3").set("Tf", "2500[s]");
    model.param().set("Dmu", "0.03");

    model.result("pg11").set("looplevel", new int[]{111});
    model.result("pg11").run();

    model.param("par3").set("Tf", "2000[s]");

    model.sol("sol1").runAll();

    model.result("pg11").run();

    model.study("std1").create("param", "Parametric");
    model.study("std1").feature("param").setIndex("pname", "beta", 0);
    model.study("std1").feature("param").setIndex("plistarr", "", 0);
    model.study("std1").feature("param").setIndex("punit", "", 0);
    model.study("std1").feature("param").setIndex("pname", "beta", 0);
    model.study("std1").feature("param").setIndex("plistarr", "", 0);
    model.study("std1").feature("param").setIndex("punit", "", 0);
    model.study("std1").feature("param").setIndex("pname", "Gratio", 0);
    model.study("std1").feature("param").setIndex("plistarr", "8, 10, 12", 0);

    model.param("par2").set("PhiRatio", "3.0");
    model.param("par2").set("phi_skin_ref", "PhiRatio*phi_ref");

    model.study("std1").feature("param").setIndex("plistarr", "", 0);
    model.study("std1").feature("param").setIndex("pname", "phi_skin_ref", 0);
    model.study("std1").feature("param").setIndex("plistarr", "2.5*phi_ref, 3*phi_ref, 3.2*phi_ref", 0);

    model.batch().create("p1", "Parametric");
    model.batch("p1").study("std1");
    model.batch("p1").create("so1", "Solutionseq");
    model.batch("p1").feature("so1").set("seq", "sol1");
    model.batch("p1").feature("so1").set("store", "on");
    model.batch("p1").feature("so1").set("clear", "on");
    model.batch("p1").feature("so1").set("psol", "none");
    model.batch("p1").set("pname", new String[]{"phi_skin_ref"});
    model.batch("p1").set("plistarr", new String[]{"2.5*phi_ref, 3*phi_ref, 3.2*phi_ref"});
    model.batch("p1").set("sweeptype", "sparse");
    model.batch("p1").set("probesel", "all");
    model.batch("p1").set("probes", new String[]{});
    model.batch("p1").set("plot", "off");
    model.batch("p1").set("err", "on");
    model.batch("p1").attach("std1");
    model.batch("p1").set("control", "param");

    model.sol().create("sol2");
    model.sol("sol2").study("std1");
    model.sol("sol2").label("Parametric Solutions 1");

    model.batch("p1").feature("so1").set("psol", "sol2");

    model.result().create("pg25", "PlotGroup3D");
    model.result("pg25").set("data", "dset2");
    model.result("pg25").create("slc1", "Slice");
    model.result("pg25").label("Weak Form Balance of Force");
    model.result("pg25").feature("slc1").set("expr", "ud");
    model.result().create("pg26", "PlotGroup3D");
    model.result("pg26").set("data", "dset2");
    model.result("pg26").create("slc1", "Slice");
    model.result("pg26").label("Weak Form Volumetric Constraint");
    model.result("pg26").feature("slc1").set("expr", "p");
    model.result().create("pg27", "PlotGroup3D");
    model.result("pg27").set("data", "dset2");
    model.result("pg27").create("slc1", "Slice");
    model.result("pg27").label("Balance of Solvent Soft");
    model.result("pg27").feature("slc1").set("expr", "ces");
    model.result().create("pg28", "PlotGroup3D");
    model.result("pg28").set("data", "dset2");
    model.result("pg28").create("slc1", "Slice");
    model.result("pg28").label("Weak Balance of Solvent Hard");
    model.result("pg28").feature("slc1").set("expr", "ceh");
    model.result().create("pg29", "PlotGroup3D");
    model.result("pg29").set("data", "dset2");
    model.result("pg29").create("slc1", "Slice");
    model.result("pg29").label("Energy balance");
    model.result("pg29").feature("slc1").set("expr", "Tp");
    model.result().remove("pg27");
    model.result().remove("pg28");
    model.result().remove("pg29");
    model.result().remove("pg25");
    model.result().remove("pg26");
    model.result("pg11").set("data", "dset2");
    model.result("pg11").setIndex("looplevel", 109, 0);
    model.result("pg11").run();

    model.study("std1").feature("param").setIndex("plistarr", "3*phi_ref, 3.2*phi_ref", 0);

    model.param().set("Dmu0", "0.03");
    model.param().descr("Dmu0", "");
    model.param().set("Dmu1", "0.005");
    model.param().descr("Dmu1", "");
    model.param().remove("Dmu");

    model.func().create("an4", "Analytic");
    model.func("an4").label("BC_Mu");
    model.func("an4").set("funcname", "Dmu");
    model.func("an4").set("expr", "Dmu0+(Dmu1-Dmu0)*t/Tf");
    model.func("an4").set("args", "t");
    model.func("an4").set("fununit", "1");
    model.func("an4").setIndex("argunit", "s", 0);

    model.result("pg11").run();

    model.component("comp1").physics("w2").feature("weak1").set("weakExpression", "Dmu(t)*(mu_h-mu_s)*test(ces)");
    model.component("comp1").physics("w4").feature("weak1").set("weakExpression", "Dmu(t)*(mu_s-mu_h)*test(ceh)");

    model.param("par3").set("tau_Dmu", "100[s]");

    model.func("an4").set("expr", "Dmu0+(Dmu1-Dmu0)*(1-exp(-t/tau_Dmu))");
    model.func("an4").setIndex("plotargs", "Tf", 0, 2);

    model.study("std1").feature("param").setIndex("plistarr", "3.1*phi_ref", 0);

    model.result("pg11").set("data", "dset1");
    model.result().create("pg25", "PlotGroup3D");
    model.result("pg25").set("data", "dset2");
    model.result("pg25").create("slc1", "Slice");
    model.result("pg25").label("Weak Form Balance of Force");
    model.result("pg25").feature("slc1").set("expr", "ud");
    model.result().create("pg26", "PlotGroup3D");
    model.result("pg26").set("data", "dset2");
    model.result("pg26").create("slc1", "Slice");
    model.result("pg26").label("Weak Form Volumetric Constraint");
    model.result("pg26").feature("slc1").set("expr", "p");
    model.result().create("pg27", "PlotGroup3D");
    model.result("pg27").set("data", "dset2");
    model.result("pg27").create("slc1", "Slice");
    model.result("pg27").label("Balance of Solvent Soft");
    model.result("pg27").feature("slc1").set("expr", "ces");
    model.result().create("pg28", "PlotGroup3D");
    model.result("pg28").set("data", "dset2");
    model.result("pg28").create("slc1", "Slice");
    model.result("pg28").label("Weak Balance of Solvent Hard");
    model.result("pg28").feature("slc1").set("expr", "ceh");
    model.result().create("pg29", "PlotGroup3D");
    model.result("pg29").set("data", "dset2");
    model.result("pg29").create("slc1", "Slice");
    model.result("pg29").label("Energy balance");
    model.result("pg29").feature("slc1").set("expr", "Tp");

    model.batch("p1").run("compute");

    model.result("pg25").run();
    model.result("pg11").run();
    model.result("pg11").set("data", "dset2");
    model.result("pg11").run();

    model.study("std1").feature("param").setIndex("plistarr", "3.0*phi_ref, 3.1*phi_ref", 0);

    model.batch("p1").run("compute");

    model.result("pg11").setIndex("looplevel", 2, 1);
    model.result("pg11").run();
    model.result("pg11").setIndex("looplevel", 1, 1);
    model.result("pg11").run();

    model.sol("sol1").feature("t1").feature("se1").active(false);

    model.func("an4").set("expr", "Dmu0+(Dmu1-Dmu0)*(1-exp(-(t/tau_Dmu)^0.5))");

    model.param().set("Phi_Ratio", "3.0");
    model.param().remove("Phi_Ratio");

    model.study("std1").feature("param").setIndex("pname", "PhiRatio", 0);
    model.study("std1").feature("param").setIndex("plistarr", "2.9, 3.0, 3.1", 0);

    model.param("par3").set("Tf", "1600[s]");

    model.result("pg11").set("data", "dset1");

    model.batch("p1").run("compute");

    model.result("pg25").setIndex("looplevel", 107, 0);
    model.result("pg25").run();
    model.result("pg11").run();
    model.result("pg11").set("data", "dset2");
    model.result("pg11").setIndex("looplevel", 1, 1);
    model.result("pg11").run();
    model.result("pg11").setIndex("looplevel", 2, 1);
    model.result("pg11").run();
    model.result("pg11").setIndex("looplevel", 3, 1);
    model.result("pg11").run();

    model.param().set("thick", "Diameter/40");

    model.result("pg11").set("data", "dset1");

    model.param("par3").set("Tf", "400[s]");
    model.param("par3").set("tau_Dmu", "50[s]");

    model.component("comp1").geom("geom1").run("pt2");
    model.component("comp1").geom("geom1").create("elp1", "Ellipsoid");
    model.component("comp1").geom("geom1").feature().move("elp1", 7);
    model.component("comp1").geom("geom1").feature("elp1").set("semiaxes", new String[]{"HoleRadius", "1", "1"});
    model.component("comp1").geom("geom1").feature("elp1").setIndex("semiaxes", "2*HoleRadius", 1);
    model.component("comp1").geom("geom1").feature("elp1").setIndex("semiaxes", "Height*5", 2);
    model.component("comp1").geom("geom1").run("fin");
    model.component("comp1").geom("geom1").runPre("int3");
    model.component("comp1").geom("geom1").feature("int3").selection("input").set("blk3", "elp1");
    model.component("comp1").geom("geom1").feature("cyl5").active(false);
    model.component("comp1").geom("geom1").run("fin");
    model.component("comp1").geom("geom1").feature("elp1").setIndex("semiaxes", "2*HoleRadius", 0);
    model.component("comp1").geom("geom1").feature("elp1").setIndex("semiaxes", "0.5*HoleRadius", 1);
    model.component("comp1").geom("geom1").run("elp1");
    model.component("comp1").geom("geom1").run("fin");

    model.component("comp1").physics("w2").feature("weak1").selection().all();
    model.component("comp1").physics("w2").feature("weak1").selection().set(6, 10, 13, 14);
    model.component("comp1").physics("w2").feature("flux1").selection().set(4, 7, 8);
    model.component("comp1").physics("w4").feature("weak1").selection().all();
    model.component("comp1").physics("w4").feature("weak1").selection().set(6, 10, 11, 12, 13, 14, 15, 16, 17);
    model.component("comp1").physics("w4").selection().set(1, 3);
    model.component("comp1").physics("w4").feature("weak1").selection().set(6, 10, 13, 14, 17);

    model.param().set("Dmu0", "0.02");
    model.param().set("Dmu1", "0.003");

    model.component("comp1").variable("var7").selection().set(2);
    model.component("comp1").variable("var10").selection().set(1, 3);

    model.component("comp1").physics("w2").selection().set(2);
    model.component("comp1").physics("w4").feature("weak1").selection().set(6, 10, 13, 14);

    model.component("comp1").mesh("mesh2").feature("fq1").feature("dis5").selection().set(15, 19);
    model.component("comp1").mesh("mesh2").feature("fq1").feature("dis5").set("elemcount", 20);
    model.component("comp1").mesh("mesh2").run("fq1");
    model.component("comp1").mesh("mesh2").feature("fq1").feature("dis6").set("elemcount", 10);
    model.component("comp1").mesh("mesh2").run("fq1");
    model.component("comp1").mesh("mesh2").feature("fq1").feature("dis5").set("elemcount", 10);
    model.component("comp1").mesh("mesh2").run("fq1");
    model.component("comp1").mesh("mesh2").run();

    model.component("comp1").physics("w4").prop("ShapeProperty").set("order", 1);
    model.component("comp1").physics("w2").prop("ShapeProperty").set("order", 1);
    model.component("comp1").physics("w5").prop("ShapeProperty").set("order", 1);

    model.study("std1").feature("param").setIndex("plistarr", 2.9, 0);
    model.study("std1").feature("param").setIndex("plistarr", "3.0", 0);

    model.param("par3").set("Tf", "450[s]");
    model.param("par3").set("tau_Dmu", "150[s]");
    model.param("par3").set("Tf", "551[s]");
    model.param("par3").set("tau_Dmu", "597[s]");

    model.batch("p1").run("compute");

    model.result("pg11").run();

    model.param("par3").set("Tf", "751[s]");

    model.component("comp1").physics("w").prop("ShapeProperty").set("order", 1);
    model.component("comp1").physics("w3").prop("ShapeProperty").set("order", 0);

    model.batch("p1").run("compute");

    model.result("pg11").run();

    model.param("par3").set("Tf", "791[s]");

    model.batch("p1").run("compute");

    model.result("pg11").run();

    model.param("par3").set("Tf", "831[s]");

    model.batch("p1").run("compute");

    model.result("pg11").run();

    model.param("par3").set("tau_Dmu", "591[s]");
    model.param("par3").set("Tf", "931[s]");

    model.batch("p1").run("compute");

    model.result("pg11").run();

    model.param("par3").set("Tf", "1031[s]");
    model.param("par3").set("tau_Dmu", "691[s]");

    model.batch("p1").run("compute");

    model.param("par3").set("Tf", "1231[s]");
    model.param("par3").set("tau_Dmu", "791[s]");

    model.batch("p1").run("compute");

    model.param().set("RH_air", "0.80");

    model.batch("p1").run("compute");

    model.result("pg11").run();

    model.component("comp1").cpl("aveop3").selection().set(2);
    model.component("comp1").cpl("aveop4").active(true);
    model.component("comp1").cpl("aveop4").selection().set(2);

    model.result("pg14").run();

    model.param("par3").set("Tf", "1331[s]");
    model.param("par3").set("tau_Dmu", "891[s]");

    model.batch("p1").run("compute");

    model.result("pg11").run();

    model.param("par3").set("Tf", "1431[s]");
    model.param("par3").set("tau_Dmu", "1331[s]");
    model.param("par3").set("Tf", "1461[s]");

    model.batch("p1").run("compute");

    model.result("pg11").run();

    model.label("3d_disk_TwoDomain_Ggen11_35000_d30HardPit_TwoFold_Sweep_Dmut_Ellipsoid_LO_#3.mph");

    model.result().duplicate("pg30", "pg11");
    model.result("pg30").set("data", "mir1");
    model.result("pg30").run();
    model.result("pg11").run();
    model.result().dataset("mir1").set("quickplane", "xz");
    model.result().move("pg30", 1);
    model.result("pg30").run();
    model.result("pg30").set("showlegends", false);

    model.view("view4").set("showgrid", false);
    model.view("view4").set("showaxisorientation", false);

    model.result("pg30").set("edges", false);
    model.result("pg30").run();

    model.label("3d_disk_TwoDomain_Ggen11_35000_d30HardPit_TwoFold_Sweep_Dmut_Ellipsoid_LO_#3.mph");

    model.param().set("thick", "Diameter/20");
    model.param("par3").set("Tf", "800 [s]");

    model.sol("sol1").feature("t1").set("control", "user");
    model.sol("sol1").feature("t1").set("rtol", "1e-7");
    model.sol("sol1").feature("t1").set("atolglobal", "2e-4");
    model.sol("sol1").feature("t1").set("tstepsbdf", "strict");
    model.sol("sol1").feature("t1").set("maxstepconstraintbdf", "const");
    model.sol("sol1").feature("t1").set("maxstepbdf", 10);

    model.param("par3").set("Tf", "1000 [s]");

    model.result("pg11").set("data", "mir1");
[truncated: 6,058 more chars]
