# Supplementary material for: Programmable shape morphing of drying foods via symmetry breaking
Source: Curr Res Food Sci. 2025 Nov 6;11:101238. doi: 10.1016/j.crfs.2025.101238 (PMC12657836; doi:10.1016/j.crfs.2025.101238)
Supplement: MMC S4 [file mmc4.zip]

Archive with 1 entries (1 files):
- EyeBreak_RT40_800s.gif
